# Supplementary material for: Preservation of lymphocyte functional fitness in perinatally-infected and treated HIV+ pediatric patients displaying sub-optimal viral control
Source: Commun Med (Lond). 2022 Mar 4;2:25. doi: 10.1038/s43856-022-00085-9 (PMC9012494; doi:10.1038/s43856-022-00085-9)
Supplement: Supplementary file 3 — Supplementary Data [file 43856_2022_85_MOESM3_ESM.zip]

Archive with 20 entries (17 files):
- Source Data Final/Figure 1 Source Data-De-identified/
- Source Data Final/Figure 1 Source Data-De-identified/Data 10-Donor h.txt
- Source Data Final/Figure 1 Source Data-De-identified/Data 11-Donor a.txt
- Source Data Final/Figure 1 Source Data-De-identified/Data 12-Donor g.txt
- Source Data Final/Figure 1 Source Data-De-identified/Data 1-Donor e.txt
- Source Data Final/Figure 1 Source Data-De-identified/Data 2-Donor c.txt
- Source Data Final/Figure 1 Source Data-De-identified/Data 3-Donor b.txt
- Source Data Final/Figure 1 Source Data-De-identified/Data 4-Donor i.txt
- Source Data Final/Figure 1 Source Data-De-identified/Data 5-Donor f.txt
- Source Data Final/Figure 1 Source Data-De-identified/Data 6-Donor d.txt
- Source Data Final/Figure 1 Source Data-De-identified/Data 7-Donor j.txt
- Source Data Final/Figure 1 Source Data-De-identified/Data 8-Donor k.txt
- Source Data Final/Figure 1 Source Data-De-identified/Data 9-Donor l.txt
- Source Data Final/Figure 3 Source Data.xlsx
- Source Data Final/Figure 4 Source Data.xlsx
- Source Data Final/Figure 6 Source Data/
- Source Data Final/Figure 6 Source Data/HIV Grant Assay Phosflow Excel Data Cohorts 1 and 2 and controls (Source Data for Figure 6).xlsx
- Source Data Final/Figure 7 Source Data.xlsx
- Source Data Final/Figures 2 and 5 Source Data/
- Source Data Final/Figures 2 and 5 Source Data/HIV Grant Assay-PMA-Ion and Gag PTE Pool ICS Excel Data Summary-AK122221.xlsx
