# Supplementary material for: Preservation of lymphocyte functional fitness in perinatally-infected and treated HIV+ pediatric patients displaying sub-optimal viral control
Source: Commun Med (Lond). 2022 Mar 4;2:25. doi: 10.1038/s43856-022-00085-9 (PMC9012494; doi:10.1038/s43856-022-00085-9)
Supplement: Supplementary file 3 — Supplementary Data [file 43856_2022_85_MOESM3_ESM.zip › Source Data Final/Figure 1 Source Data-De-identified/Data 10-Donor h.txt]

	DOL	RNA	CD4	CD8
Donor h	272	6540000	252
	300	184000	1116
	343	738000	642
	421		226
	422	462000
	493	201000
	510	2070000	846
	580	4180000	965
	596	13600	1320
	636	2070	1240
	675	262	1194
	692	172
	728	109	2157
	758	128	1937
	797	101	997
	860	255	1129
	891	555	1264
	937	40	996
	996	51	1645
	1028	62	1177
	1093	40	949
	1177	101	1566
	1267	158	1510
	1317	40	1024
	1324		1031
	1403	40	1273
	1424	40	1066
	1484	40	1135
	1574	40	986
	1660	13700	1171
	1667	4650
	1714	1230	892
	1799	40	1180
	1883	40	1005
	2011	40	1315
	2099	16400	1242
	2116	3400	853
	2198	40	820
	2319	299	1152
	2443	432	912
	2548	1610	1239
	2578	40	1217
	2751	535	858
	2893	40	411
	3031	40	1127
	3115	694	806
	3243	40	866
	3326	40	944
	3401	40	1108
	3513	40	686
	3573	40
	3621	20	791
	3709	20	431
	3758	20
	3789	2290	602
	3838	119	505
	3870	107	563
	3947	793	588
	4041	2062	616
	4206	1461	785
	4248	200
	4318	2532	461	594
	4360	811
	4451	3797	445	1019
	4580	5460	601	970
	4605	49
	4654	30
	4717	20	462	587
	4815	20	415	421
	4976	20	503	417
	5210	20	550	483
	5319	20	373	281
	5414	20	472	377
	5571	20	388	261
	5665	20	476	337
	5907	20	587	365
	5980	20
	6103	20	496	401
	6215	20	576	540
	6351	20	511	455
	6533	34123	370	988
	6719	2190	347	884
