# Supplementary material for: Preservation of lymphocyte functional fitness in perinatally-infected and treated HIV+ pediatric patients displaying sub-optimal viral control
Source: Commun Med (Lond). 2022 Mar 4;2:25. doi: 10.1038/s43856-022-00085-9 (PMC9012494; doi:10.1038/s43856-022-00085-9)
Supplement: Supplementary file 3 — Supplementary Data [file 43856_2022_85_MOESM3_ESM.zip › Source Data Final/Figure 1 Source Data-De-identified/Data 11-Donor a.txt]

	DOL	RNA	CD4	CD8
Donor a	132	84100
	136	53143	2545
	141	81071
	154	72491
	170	18902
	183	1112
	199	410
	227	400
	251	400
	279	50
	311	50
	339	50
	423	50
	451	50
	479	50
	507
	535	50
	598	50
	675	50
	759	50
	846	50
	927	50
	958
	1011	50
	1095	50
	1179	50
	1273	50
	1357	50
	1389	50
	1529	400	827
	1588	400	987
	1676	400	1141
	1760	400	1246
	1850	400	1051
	1945	400	997
	2176	400	710
	2277	50	1227
	2365	50	921
	2470	50	952
	2564	50	912
	2673	50	785
	2802	25	919
	2876	20	664
	2935	25	751
	3061	20	1059
	3177	20	785
	3271	20	704
	3380	40	901
	3429	20	804
	3478		845
	3506	20	947
	3642	20	1016
	3731	20	593
	3814	20	837
	3919	20	692
	3961	565	743
	4052	418	496
	4164	20	593	568
	4258	20	610	636
	4339	20	587	610
	4384	20	577	590
	4486	20	601	606
	4626	20	711	673
	4717	20	510	612
	4773	20	488	474
	4871	20	581	519
	5004	20	423	464
	5081	20	516	625
	5217	20	722	683
	5326	30	623	610
	5410	20	597	497
	5452	20	587	526
	5613	20	412	380
	5718	20	565	485
	5816	20	565	501
	5890	20	693	630
	6019	20	543	516
	6148	20	640	529
	6215	20	705	635
	6260	20	427	402
	6348	20
	6432	20	760	667
	6544	20
	6559	20	662
	6573	20
	6597	20
	6624	20
	6652	20	462	358
	6680	20
