# Supplementary material for: Preservation of lymphocyte functional fitness in perinatally-infected and treated HIV+ pediatric patients displaying sub-optimal viral control
Source: Commun Med (Lond). 2022 Mar 4;2:25. doi: 10.1038/s43856-022-00085-9 (PMC9012494; doi:10.1038/s43856-022-00085-9)
Supplement: Supplementary file 3 — Supplementary Data [file 43856_2022_85_MOESM3_ESM.zip › Source Data Final/Figure 1 Source Data-De-identified/Data 12-Donor g.txt]

	DOL	RNA	CD4	CD8
Donor g	73	750000
	94	750000	3985
	153	63285	3515
	174	180334	3576
	188	1637
	204	1031	4148
	230	178	4175
	258	64	4463
	286	50	5528
	335		4916
	421	50	2810
	503	50	4844
	587	9045	4113
	615	1600
	671		3055
	839		3321
	888		2904
	937		2281
	1035	11647	2127
	1077
	1105	3081	2707
	1161	2299	2307
	1266	4109	1792
	1343	6224	1434
	1441	7454	1672
	1483	5399	1524
	1588	6295	1732
	1651	5452	1341
	1745	4347	2178
	1822	2688	1696
	2003	8714	1455
	2102	8411	1454
	2197	6860	1280
	2375	15047	1501
	2463	8545	1274
	2606	12936	1007
	2694	13507	1119
	2799	26558	955
	2890	23648	915	1001
	2970	5070	1035	944
	3145	7194	1196	1237
	3271	4859	915	835
	3394	7648	1042	888
	3563	7089	1244	1262
	3677	11863	848	848
	3880	3301	2026
	4027	29899	921	1396
	4090	30
	4181	20	1200	1020
	4265	20	1137	841
	4363	20	1288	909
	4528	30	1324	784
	4643	20	1210	666
	4766	30	1403	663
	4846	20
	4972	20	1146	755
	5161	20	1093	591
	5245	20
	5392	20	1458	843
