# Supplementary material for: Preservation of lymphocyte functional fitness in perinatally-infected and treated HIV+ pediatric patients displaying sub-optimal viral control
Source: Commun Med (Lond). 2022 Mar 4;2:25. doi: 10.1038/s43856-022-00085-9 (PMC9012494; doi:10.1038/s43856-022-00085-9)
Supplement: Supplementary file 3 — Supplementary Data [file 43856_2022_85_MOESM3_ESM.zip › Source Data Final/Figure 1 Source Data-De-identified/Data 1-Donor e.txt]

	DOL	RNA	CD4	CD8
Donor e	47	555607
	52		1647
	87	750001	2060
	118	5837
	146	635	3018
	171	200	2263
	265	95	1744
	356	94	2331
	440	25	1466
	524	25	1855
	615	25	1592
	783	20	1450
	871	20	1597
	951	20	1760
	1035	20	1966
	1119	20	1480
	1189	20	1952
	1277	20	1088
	1361	20	1415
	1438	20	1491
	1508	20	1324
	1599	20	1030
	1655	1040931
	1669	7824
	1763	167	1030
	1889	20	863
	2005	20	552
	2106	20
	2183	96	1040	714
	2293	20	1004	809
	2415	30	699	548
	2548	20	950	610
	2723	20	1161	923
	2835	20	1341	1075
	2905	20	1048	780
	3042	60	840	748
	3150	20	1222	1033
	3241	20	1113	947
	3416	20	968	877
	3528	20	916	786
	3728	20	1020	792
	3798	20	622	561
	3997	20	592	452
	4158	20	1104	954
	4350	20	720	651
	4518	20	750	684
