# Supplementary material for: Preservation of lymphocyte functional fitness in perinatally-infected and treated HIV+ pediatric patients displaying sub-optimal viral control
Source: Commun Med (Lond). 2022 Mar 4;2:25. doi: 10.1038/s43856-022-00085-9 (PMC9012494; doi:10.1038/s43856-022-00085-9)
Supplement: Supplementary file 3 — Supplementary Data [file 43856_2022_85_MOESM3_ESM.zip › Source Data Final/Figure 1 Source Data-De-identified/Data 2-Donor c.txt]

	DOL	RNA	CD4	CD8
Donor c	158	40
	1096		624	260
	1223		884	453
	1383		747	450
	1475	48	601	336
	1580	2561	509	320
	1735	40	214	140
	1789	20	740	447
	1901	376	634	439
	1999	20	442	323
	2076	40	807	513
	2174	20	587	330
	2265	20	579	401
	2349	20	661	385
	2454	126	574	412
	2552	75	589	382
	2629	40	540	353
	2727	20	593	389
	2825	20	559	375
	2908	30	660	422
	3000	66	519	376
	3084	228	430	231
	3168	250	702	570
	3266	41	710	521
	3350	118	538	371
	3441	167	602	565
	3520	349
	3553	30	480	454
	3581	30	490	347
