# Supplementary material for: Preservation of lymphocyte functional fitness in perinatally-infected and treated HIV+ pediatric patients displaying sub-optimal viral control
Source: Commun Med (Lond). 2022 Mar 4;2:25. doi: 10.1038/s43856-022-00085-9 (PMC9012494; doi:10.1038/s43856-022-00085-9)
Supplement: Supplementary file 3 — Supplementary Data [file 43856_2022_85_MOESM3_ESM.zip › Source Data Final/Figure 1 Source Data-De-identified/Data 3-Donor b.txt]

	DOL	RNA	CD4	CD8
Donor b	10	200	3463
	38	14991
	49	414
	56	309
	91	112
	128	200	2631
	147	200
	161	75
	182	75	2374
	196	200
	224	200
	253	200	2203
	310	200	2624
	373	25	1729
	435	25	2477
	525	25	492
	589	25	1635
	708	25	1525
	792	25	1516
	883	25	1898
	1001	25	1409
	1036	25	1196
	1040	25
	1064	25	1220
	1128	25	2494
	1220	25	1345
	1310	25	1396
	1430	25	1665
	1526	25	195
	1620	25	1250
	1695	25	852
	1785	25	717
	1801	5970	772
	1806	25289	669
	1835	166	736
	1870	25	482
	1908	20	614
	1968	20	951
	2023	20	586
	2094	20	835
	2191	20	1068
	2282	20	499
	2366	20	1113
	2494	20	1063
	2562	20	1508
	2646	20	1241
	2744	20	1059
	2828	20	982
	2919	20	1060
	3003	20	792
	3101	20	968
	3185	20	570
	3269	20	807
	3361	20	834	359
	3473	20	779	341
	3571	20	744	374
	3665	20	1153	454
	3749	30	945	370
	3829	20	744	329
	3910	20	1001	370
	4019	20	863	338
	4124	20	974	322
	4197	30	919	328
	4284	20	1041	361
	4365	20	958	392
	4449	20	1009	416
	4551	20	704	300
	4862		915	300
	4957	30	796	353
	5055	210472	465	770
	5096	40434
	5139	120843	436	520
	5209	63198	450	420
	5239	80925
	5261	7347	563	564
	5408		600	791
	5499	42458	500	866
	5540	29282
	5572	16746
	5611	17203	344	818
	5692	18393	396	753
	5719	245
	5761	2132
	5811	6795	358	884
