# Supplementary material for: Preservation of lymphocyte functional fitness in perinatally-infected and treated HIV+ pediatric patients displaying sub-optimal viral control
Source: Commun Med (Lond). 2022 Mar 4;2:25. doi: 10.1038/s43856-022-00085-9 (PMC9012494; doi:10.1038/s43856-022-00085-9)
Supplement: Supplementary file 3 — Supplementary Data [file 43856_2022_85_MOESM3_ESM.zip › Source Data Final/Figure 1 Source Data-De-identified/Data 4-Donor i.txt]

	DOL	RNA	CD4	CD8
Donor i	280	234222
	339	20	1113
	483	35	1778
	560	35	1367
	679	1343	1086
	742	840	871
	805	1419
	847	389
	991	843	601	364
	1117	1571	956	723
	1169	3006
	1218	6781	1045	645
	1362	20	730	523
	1478	20	754	619
	1590	20	1001	662
	1675	20	750	376
	1803	190	897	798
	1844	43
	1898	95	913	770
	2045	2872	654	575
	2115	35	710	582
	2188	89	869	763
	2233	20	749	608
	2286	20	727	541
	2440	20	578	612
	2510	61	657	685
	2612	20	545	572
	2790	20	715	700
	2933	20	545	610
	3031	20	527	496
	3137	20	594	512
	3171	20
	3227		484	414
