# Supplementary material for: Preservation of lymphocyte functional fitness in perinatally-infected and treated HIV+ pediatric patients displaying sub-optimal viral control
Source: Commun Med (Lond). 2022 Mar 4;2:25. doi: 10.1038/s43856-022-00085-9 (PMC9012494; doi:10.1038/s43856-022-00085-9)
Supplement: Supplementary file 3 — Supplementary Data [file 43856_2022_85_MOESM3_ESM.zip › Source Data Final/Figure 1 Source Data-De-identified/Data 5-Donor f.txt]

	DOL	RNA	CD4	CD8
Donor f	53	540082
	82	4157
	94		3560	991
	157	105	3725	1005
	244	35	3259	1012
	346	35	3172	977
	500	20	2553	873
	584	20	2393	895
	675	20	2037	776
	759	20	1398	444
	850	20	1496	560
	934	20	1090	488
	1112	20	1500	594
	1210	20	1534	626
	1294	20	1869	860
	1378	20	1819	852
	1462	20	1295	566
	1546	20	1241	526
	1714	20	2024	973
	1935	30	1328	612
	2015	20	2070	829
	2110	20	946	365
