# Supplementary material for: Preservation of lymphocyte functional fitness in perinatally-infected and treated HIV+ pediatric patients displaying sub-optimal viral control
Source: Commun Med (Lond). 2022 Mar 4;2:25. doi: 10.1038/s43856-022-00085-9 (PMC9012494; doi:10.1038/s43856-022-00085-9)
Supplement: Supplementary file 3 — Supplementary Data [file 43856_2022_85_MOESM3_ESM.zip › Source Data Final/Figure 1 Source Data-De-identified/Data 6-Donor d.txt]

	DOL	RNA	CD4	CD8
Donor d	386	81808	1407	3539
	421	543276
	446	2792
	482	942	1359	1360
	509	380
	551	203
	587	40	1072	693
	684	46
	790	20	1173	751
	979	20	1425	884
	1084	20	1224	800
	1169	20	1281	757
	1273	20	1306	658
	1359	30
	1535	20	1468	732
	1703	20	1102	542
	1815	30	1364	675
	1913	20	1617	1066
	2102	159	1584	732
	2465	20	1289	692
