# Supplementary material for: Preservation of lymphocyte functional fitness in perinatally-infected and treated HIV+ pediatric patients displaying sub-optimal viral control
Source: Commun Med (Lond). 2022 Mar 4;2:25. doi: 10.1038/s43856-022-00085-9 (PMC9012494; doi:10.1038/s43856-022-00085-9)
Supplement: Supplementary file 3 — Supplementary Data [file 43856_2022_85_MOESM3_ESM.zip › Source Data Final/Figure 1 Source Data-De-identified/Data 7-Donor j.txt]

	DOL	RNA	CD4	CD8
Donor j	48	707
	156	594040	3696	743
	226	113678	3251	890
	254	204810	3713
	289	40181	5281	1589
	345	157
	373	284	3190	1163
	457	136694	2532	860
	492	292
	538	520	2414	793
	566	16431
	646	164929
	681	971	2207	1203
	709	30
	797	184
	821	99	2283	1218
	877	33292	2665	1198
	905	30
	965	20	2552	1056
	1052	20	2500	1249
	1140	5587	1568	1464
	1161	112
	1196	126
	1224	702	2121	1891
	1308	30	1663	1047
	1392	136
	1455	22041	1044	909
	1514	30
	1542		1659	940
	1605	60
	1661	520	1677	1421
	1749	30
