# Supplementary material for: Preservation of lymphocyte functional fitness in perinatally-infected and treated HIV+ pediatric patients displaying sub-optimal viral control
Source: Commun Med (Lond). 2022 Mar 4;2:25. doi: 10.1038/s43856-022-00085-9 (PMC9012494; doi:10.1038/s43856-022-00085-9)
Supplement: Supplementary file 3 — Supplementary Data [file 43856_2022_85_MOESM3_ESM.zip › Source Data Final/Figure 1 Source Data-De-identified/Data 8-Donor k.txt]

	DOL	RNA	CD4	CD8
Donor k	326		1100
	372		533
	376		632
	652
	502		221
	628	277000
	628	200
	649		62
	663	2400	320
	697	200
	705		294
	736	24400
	789	139000	277
	806	546000
	820	79000
	845	343000
	857	146000
	873	473000	586
	887	970
	901	729
	956	200	805
	1051	200	1029
	1102	819
	1149	5670
	1177	53600
	1205	118000
	1230	7490	1085
	1265	26100
	1349	158000	994
	1377	37600
	1468	19000	1336
	1569	18000	1241
	1657	21000	1516
	1741	8500	1507
	1839	99000	1536
	1895	81000	1446
	1989	63000	1332
	2073	15000	2090
	2143		1401
	2143	37000
	2206		1545
	2248	40000	1437
	2325	55000	628
	2360		1563
	2423	10000	1053
	2486		1246
	2502		1129
	2514	16000
	2542	22349	1250
	2570	91583	1263
	2602	16000	825
	2633	22918	1152
	2696	13629	1283
	2752	97092	828
	2780	28125	819
	2815		844
	2878	9600	1156
	2910	32515	1296
	2938	33000	667
	2973	3900	1215
	3025		1144
	3060	11000	896
	3151	11000	1189
	3246	9394	974
	3333	12000	967
	3414	5300	1086
	3505	9000	1155
	3589	4400	998
	3676	7200	1066
	3746	2500	1149
	3816	3300
	3844	1100	1255
	3928	3900	1018
	4030	2300	985
	4159	920	782
	4250	1600	1006
	4278	1770	684
	4334	1900	840
	4432	1300	532
	4495	3028
	4530	1827	831
	4642	1252	710
	4727	482	882
	4813	5105	761
	4873	1535	908
	4978	3842	835
	5090	741	1109
	5191	11787	876
	5237	6923	767
	5265	3295	846
	5293	25	924
	5321	25	1024
	5349	25	872
	5426	25	995
	5447	20	1168
	5531	25	974
	5573	20	1134
	5608		1481
	5643	25	868
	5727	20	1004
	5756	50	1699
	5818	40	1551
	5930	40	980
	5958	20	1464
	6045	20	1712
	6101	20	1231
	6133	20
	6203	20	1455
	6255	20	926
	6294	20	922
	6364	20	610
	6441	20	1575
	6497	20	805
	6588	20	1459
	6672	40	1406	942
	6707	20	1027
	6780	20	881	586
	6854	20	1160
	6948	20	1228
	7036	20	1703	1140
	7169	20	1116	769
	7274	20	1807	1195
	7358	20	1695	1053
	7442	20	1135	788
	7471	20
	7529	20	546	465
	7542	12582
	7571	74
	7606	20
	7701	20	849	647
	7841	20	646	506
	7925	20	1332	918
	8051	20	660	496
	8257	20	1245	876
	8513	20	917	672
	8695	20	652	563
	8800	20	933	677
	9011		780	668
	9122	20	1098	762
