# Supplementary material for: Preservation of lymphocyte functional fitness in perinatally-infected and treated HIV+ pediatric patients displaying sub-optimal viral control
Source: Commun Med (Lond). 2022 Mar 4;2:25. doi: 10.1038/s43856-022-00085-9 (PMC9012494; doi:10.1038/s43856-022-00085-9)
Supplement: Supplementary file 3 — Supplementary Data [file 43856_2022_85_MOESM3_ESM.zip › Source Data Final/Figure 1 Source Data-De-identified/Data 9-Donor l.txt]

	DOL	RNA	CD4	CD8
Donor l	64		4142
	78	990000	2482
	190		2544
	372		3839
	452	200	2904
	515	200	3000
	630	12000	2304
	676	900
	760	22000	3228
	875	720	1643
	1015	430	1493
	1131		1214
	1211	1100	1794
	1334	1400	1580
	1428	4100	1762
	1512	5500	1289
	1631	16000	1445
	1712	200	1272
	1747	200	1582
	1785	200	1283
	1831	200	1247
	1946	200	1819
	2082	200	1444
	2187	200	1692
	2320	200	1055
	2467	50	952
	2614	50	1074
	2782	50	823
	2880	25	1092
	2930	20	937
	3034	20	1176
	3103	20	1073
	3192	20	970
	3266	20	1495
	3374	20	992
	3545	20	893
	3650	20	1333
	3776	20	1320
	3860	20	925
	3986	20	1372
	4063	20	1240
	4133	20	1318
	4242	20	998
	4385	20	1645	854
	4490	20	1521	801
	4518	20
	4630	20	742	372
	4707	20	993	489
	4819	85	1350	712
	4987	92819	829	582
	5043	365
	5120	35	1013	532
	5267	20	1056	589
	5337	156	884	420
	5393	269
	5449	52	1022	553
	5582	47	923	456
	5708	832	638	367
	5918	5697	657	467
	6002	42674
	6058	20	660	439
	6279	20	750	456
	6429	30	1084	628
	6538	20	720	352
	6702	20	1016	636
