# Supplementary material for: Preservation of lymphocyte functional fitness in perinatally-infected and treated HIV+ pediatric patients displaying sub-optimal viral control
Source: Commun Med (Lond). 2022 Mar 4;2:25. doi: 10.1038/s43856-022-00085-9 (PMC9012494; doi:10.1038/s43856-022-00085-9)
Supplement: Supplementary file 3 — Supplementary Data [file 43856_2022_85_MOESM3_ESM.zip › Source Data Final/Figure 3 Source Data.xlsx]

## Sheet: Sheet 1
Control cluster 850028 IFNg-PE-Cy7 median	Cohort 1 cluster 850028 IFNg-PE-Cy7 median		Control cluster 849995 IFNg-PE-Cy7 median	Cohort 1 cluster 849995 IFNg-PE-Cy7 median		Control cluster 850011 IFNg-PE-Cy7 median	Cohort 1 cluster 850011 IFNg-PE-Cy7 median		Control cluster 849955 IFNg-PE-Cy7 median	Control 1 cluster 849955 IFNg-PE-Cy7 median		Control cluster 850030 IFNg-PE-Cy7 median	Cohort 1 cluster 850030 IFNg-PE-Cy7 median		Control cluster 849960 IFNg-PE-Cy7median	Cohort 1 cluster 849960 IFNg-PE-Cy7median
2.79376	0.975751		2.93407	0.728881		5.19735	2.22507		2.82943	0.518281		5.23858	3.51246		4.98261	1.97194
3.55238	0.408112		3.42394	0.373444		4.80212	0.911677		3.19391	0.310955		4.86659	1.37892		4.62679	0.845662
2.83178	0.823066		3.19299	0.785799		4.74974	4.49554		3.05327	0.736927		4.78488	4.5292		4.56393	4.43819
1.4787	0.773539		0.960637	0.629904		3.97148	1.15828		0.743139	0.528587		4.10435	3.89067		3.93979	1.15928
2.7998	0.775736		2.63241	0.598323		4.92891	2.73909		2.22167	0.503183		4.91456	3.06049		4.91257	2.59164
3.19262	0.50149		3.34875	0.459748		4.92097	3.95705		3.22958	0.417942		4.89146	4.12183		4.91464	3.71537
1.11291			0.933959			4.85786			0.73067			4.90334			4.84184
2.13265			2.12858			4.14668			1.98494			4.64872			4.14382
2.23505			2.32341			4.89436			2.22231			4.7387			4.47627
3.09779			2.9481			4.60355			2.15035			4.62782			4.25178
2.99504			2.6623			4.5444			1.87561			4.55522			4.4875
						Control cluster 850011 TNFa-PE median	Cohort 1 cluster 850011 TNFa-PE median					Control cluster 850030 TNFa-PE median	Cohort 1 cluster 850030 TNFa-PE median
						5.04369	0.974212					5.01682	1.22443
						4.65642	2.59956					4.43297	2.885
						4.21243	4.57538					3.91647	4.54022
						3.57628	2.0491					3.60333	2.32263
						4.85758	2.49528					4.69907	2.9358
						5.28632	4.11459					5.03496	3.88108
						5.0551						4.71323
						3.68866						4.275
						4.87688						4.55409
						4.64981						4.5606
						4.75521						4.52543
