# Supplementary material for: Preservation of lymphocyte functional fitness in perinatally-infected and treated HIV+ pediatric patients displaying sub-optimal viral control
Source: Commun Med (Lond). 2022 Mar 4;2:25. doi: 10.1038/s43856-022-00085-9 (PMC9012494; doi:10.1038/s43856-022-00085-9)
Supplement: Supplementary file 3 — Supplementary Data [file 43856_2022_85_MOESM3_ESM.zip › Source Data Final/Figure 4 Source Data.xlsx]

## Sheet: Sheet 1
% of CD3 negative lymphocytes
Control cluster 395608	Cohort 1 cluster 395608		Control cluster 395599	Cohort 1 cluster 395599		Control cluster 395553	Cohort 1 cluster 395553		Control cluster 395564	Cohort 1 cluster 395564
0.0526384	0.15697		0.0132778	0.0354503		0.00971124	0.0245359		0.0156841	0.0334737
0.0650137	0.228257		0.012891	0.0583964		0.00627363	0.041724		0.0163716	0.0342901
0.0552166	0.106523		0.0134067	0.0303369		0.00709007	0.0189068		0.00945342	0.0207546
0.179185	0.188467		0.0363527	0.0534978		0.0265985	0.030165		0.034505	0.0506617
0.0772173	0.276083		0.011559	0.0597284		0.00683224	0.0405208		0.0161997	0.0745101
0.0654864	0.258637		0.0101409	0.050275		0.00292197	0.0378567		0.00984015	0.0585253
0.0926865			0.0185631			0.0119887			0.0161138
0.0971984			0.0155122			0.00799244			0.0176607
0.0799244			0.0185201			0.0134926			0.0160278
0.0923857			0.010055			0.00558611			0.0224734
0.0713304			0.00764868			0.00601581			0.018649
