# Supplementary material for: Preservation of lymphocyte functional fitness in perinatally-infected and treated HIV+ pediatric patients displaying sub-optimal viral control
Source: Commun Med (Lond). 2022 Mar 4;2:25. doi: 10.1038/s43856-022-00085-9 (PMC9012494; doi:10.1038/s43856-022-00085-9)
Supplement: Supplementary file 3 — Supplementary Data [file 43856_2022_85_MOESM3_ESM.zip › Source Data Final/Figure 6 Source Data/HIV Grant Assay Phosflow Excel Data Cohorts 1 and 2 and controls (Source Data for Figure 6).xlsx]

## Sheet: Sheet1
CD3+CD8+ (Cohort 2)	(Donor l)		(Donor k)		(Donor j)		(Donor i)		(Donor g)		(Donor h)
	MFI	Fold Change	MFI	Fold Change	MFI	Fold Change	MFI	Fold Change	MFI	Fold Change	MFI	Fold Change
Specimen_001_Tube_003_008.fcs No IFNg/IFNa	119		125.041		110.122		238.052		100.17		127.087
Specimen_001_Tube_004_009.fcs IFNg	177.323	1.49011	175.673	1.40492	120.602	1.09517	272.937	1.14654	121.451	1.21245	124.707	0.981271
Specimen_001_Tube_005_010.fcs IFNa (1e3 U/ml)	1077.07	9.05102	1232.02	9.85294	774.83	7.03611	1689.32	7.09642	1165.88	11.6389	594.631	4.67894
Specimen_001_Tube_006_011.fcs No IL-2/7/15	388.166		317.833		443.036		825.158		307.219		352.735
Specimen_001_Tube_007_012.fcs IL-2	4219.92	10.8715	3965.83	12.4777	3311.85	7.47536	8747.39	10.6009	4420.03	14.3872	3526.29	9.99701
Specimen_001_Tube_008_013.fcs IL-7	4479.23	11.5395	4175.74	13.1381	590.448	1.33273	4761.21	5.77006	3429	11.1614	435.399	1.23435
Specimen_001_Tube_009_014.fcs IL-15	5029.64	12.9574	4669.84	14.6927	3971.72	8.96478	9934.7	12.0398	5972.1	19.4392	4642.7	13.162
Specimen_001_Tube_010_015.fcs No IL-4	108.851		97.6758		115.188		687.171		83.4137		92.5389
Specimen_001_Tube_011_016.fcs IL-4	478.793	4.3986	460.715	4.71678	409.31	3.55341	895.121	1.30262	374.74	4.49254	282.062	3.04804
Specimen_001_Tube_012_017.fcs No IL-6/10/21	124.46		125.521		110.826		236.517		124.12		110.95
Specimen_001_Tube_013_018.fcs IL-6	1112.07	8.93515	448.058	3.56958	208.963	1.8855	618.206	2.6138	775.993	6.25198	158.046	1.42448
Specimen_001_Tube_014_019.fcs IL-10	1271.37	10.2151	1040.57	8.29003	1238.62	11.1763	3150.53	13.3205	1406.26	11.3299	1130.1	10.1856
Specimen_001_Tube_015_020.fcs No IL-21	1315.7	10.5713	970.899	7.73494	1097.11	9.89938	2391.28	10.1104	1388.61	11.1876	1166.11	10.5102
Specimen_001_Tube_016_021.fcs No IL-12/IFNa	130.04		170.567		118.369		288.255		135.73		172.038
Specimen_001_Tube_017_022.fcs IL-12	118.488	0.911161	160.875	0.943177	122.924	1.03849	259.093	0.898833	142.862	1.05254	173.838	1.01046
Specimen_001_Tube_018_023.fcs IFNa (5e4 U/ml)	526.509	4.04882	703.312	4.12338	449.066	3.79379	1129.03	3.91678	537.803	3.9623	533.993	3.10393
mIgG1,k	123.62		249.04		120.81		275.25		111.37		148.11
anti-CD3	261.25	2.11333	321.72	1.29184	307.37	2.54424	720.88	2.619	418.59	3.75855	603.14	4.07224
CD3+CD8+ (Cohort 1)	(Donor a)		(Donor b)		(Donor c)		(Donor d)		(Donor e)		(Donor f)
	MFI	Fold Change	MFI	Fold Change	MFI	Fold Change	MFI	Fold Change	MFI	Fold Change	MFI	Fold Change
Specimen_001_Tube_003_008.fcs No IFNg/IFNa	121.192		129.863		122.242		124.967		140.748		115.963
Specimen_001_Tube_004_009.fcs IFNg	142.063	1.17222	137.928	1.0621	146.161	1.19566	170.098	1.36115	186.186	1.32283	165.163	1.42427
Specimen_001_Tube_005_010.fcs IFNa (1e3 U/ml)	1152.11	9.50653	536.292	4.12967	518.206	4.23917	1692	13.5396	1210.36	8.59947	952.642	8.21503
Specimen_001_Tube_006_011.fcs No IL-2/7/15	331.608		361.176		347.147		300.247		366.476		295.166
Specimen_001_Tube_007_012.fcs IL-2	4091.25	12.3376	3452.81	9.5599	4058.26	11.6903	3285.93	10.9441	3876.63	10.5781	3623.78	12.2771
Specimen_001_Tube_008_013.fcs IL-7	2507.21	7.56078	367.012	1.01616	2984.19	8.59634	4185.1	13.9389	3626.86	9.89659	3804.03	12.8878
Specimen_001_Tube_009_014.fcs IL-15	4592.41	13.8489	4539.17	12.5677	4848.27	13.966	4633.91	15.4337	5024.88	13.7114	4490.19	15.2125
Specimen_001_Tube_010_015.fcs No IL-4	108.509		116.94		136.929		129.329		162.99		122.271
Specimen_001_Tube_011_016.fcs IL-4	367.431	3.38618	351.731	3.00778	416.84	3.0442	464.186	3.58919	452.145	2.77406	526.726	4.30787
Specimen_001_Tube_012_017.fcs No IL-6/10/21	138.264		122.032		121.376		153.147		158.352		121.844
Specimen_001_Tube_013_018.fcs IL-6	204.233	1.47713	152.772	1.25189	822.425	6.77586	916.5	5.98444	791.966	5.00131	583.229	4.78671
Specimen_001_Tube_014_019.fcs IL-10	1681.54	12.1618	1415.15	11.5965	1186.76	9.7776	1456.49	9.51037	985.001	6.22033	1017.78	8.35321
Specimen_001_Tube_015_020.fcs No IL-21	1644.05	11.8907	1328.62	10.8874	861.542	7.09814	1424.73	9.30301	1067.78	6.7431	1107.64	9.09066
Specimen_001_Tube_016_021.fcs No IL-12/IFNa	122.434		132.22		139.128		156.354		179.453		138.619
Specimen_001_Tube_017_022.fcs IL-12	142.695	1.16549	133.625	1.01063	132.628	0.953275	131.54	0.841296	185.541	1.03393	164.755	1.18855
Specimen_001_Tube_018_023.fcs IFNa (5e4 U/ml)	703.469	5.74569	554.539	4.19407	369.494	2.65578	521.128	3.33301	582.965	3.24856	422.465	3.04766
mIgG1,k	121.03		136.27		135.75		142.59		210.98		156.45
anti-CD3	299.86	2.47757	333.55	2.44771	368.63	2.71551	290.63	2.03822	301.73	1.43014	293.58	1.87651
CD3+CD8+ (Control)	Donor 1		Donor 2		Donor 3		Donor 4		Donor 5		Donor 6		Donor 7		Donor 8		Donor 9		Donor 10				Donor 11
	MFI	Fold Change	MFI	Fold Change	MFI	Fold Change	MFI	Fold Change	MFI	Fold Change	MFI	Fold Change	MFI	Fold Change	MFI	Fold Change	MFI	Fold Change	MFI	Fold Change			MFI	Fold Change
Specimen_001_Tube_003_008.fcs No IFNg/IFNa	132.361		112.299		104.894		115.41		109.214		111.047		110.878		110.722		102.708		116.784				113.648
Specimen_001_Tube_004_009.fcs IFNg	161.898	1.22316	157.593	1.40334	174.467	1.66328	155.209	1.34484	147.141	1.34728	159.867	1.43964	148.748	1.34155	152.595	1.37818	131.916	1.28439	146.476	1.25425			162.225	1.42744
Specimen_001_Tube_005_010.fcs IFNa (1e3 U/ml)	1803.02	13.622	820.573	7.30703	1445.12	13.777	1564.79	13.5585	1203.69	11.0214	900.811	8.112	752.422	6.78603	945.57	8.54008	1214.37	11.8236	554.344	4.74676			1067.79	9.3956
Specimen_001_Tube_006_011.fcs No IL-2/7/15	429.624		255.204		320.434		278.663		278.305		285.443		277.553		392.308		262.16		245.6				288.777
Specimen_001_Tube_007_012.fcs IL-2	4643.5	10.8083	2566.86	10.0581	3605.95	11.2533	3013.32	10.8135	1211.71	4.3539	4270.12	14.9597	3596.63	12.9583	3196.53	8.14802	3246.59	12.384	2670.82	10.8747			2965.88	10.2705
Specimen_001_Tube_008_013.fcs IL-7	4168.4	9.70242	2284.27	8.95076	4740.58	14.7942	3512.05	12.6032	4085.88	14.6813	5249.85	18.392	1783.18	6.42464	3109.22	7.92545	3318.81	12.6595	3150.55	12.828			3012.24	10.431
Specimen_001_Tube_009_014.fcs IL-15	6223.33	14.4855	4376.29	17.1482	5201.59	16.2329	4465.27	16.0239	3449.06	12.3931	3447.07	12.0762	4185.81	15.0811	4112.29	10.4823	4001.24	15.2626	3599.13	14.6544			2397.49	8.30222
Specimen_001_Tube_010_015.fcs No IL-4	131.043		93.0961		88.966		94.2013		82.8498		91.9137		85.7144		77.9867		75.6594		80.1766				93.8219
Specimen_001_Tube_011_016.fcs IL-4	565.349	4.31423	331.441	3.5602	487.535	5.48002	491.442	5.21693	388.83	4.6932	420.624	4.57629	307.575	3.58837	250.49	3.21195	424.603	5.61203	421.334	5.25508			373.686	3.98293
Specimen_001_Tube_012_017.fcs No IL-6/10/21	125.53		115.558		133.337		105.427		104.684		114.545		116.378		100.108		117.824		106.004				118.331
Specimen_001_Tube_013_018.fcs IL-6	1091.26	8.69319	671.446	5.81046	1061.66	7.96223	922.121	8.74655	797.482	7.618	1046.34	9.13476	253.927	2.18193	452.411	4.51923	1001.65	8.5013	940.977	8.87677			695.414	5.87683
Specimen_001_Tube_014_019.fcs IL-10	1690.72	13.4686	1267.87	10.9718	1228.14	9.21081	1058.87	10.0436	974.032	9.30451	900.669	7.863	1456.31	12.5137	1092.65	10.9147	1222.82	10.3784	1023.46	9.65486			1120.14	9.46611
Specimen_001_Tube_015_020.fcs No IL-21	1624.44	12.9407	1477.16	12.7828	1322.31	9.917	1242.65	11.7869	1137.39	10.865	1243.9	10.8595	1402.8	12.0538	1169.4	11.6813	1320.36	11.2062	1014.24	9.56793			855.125	7.22652
Specimen_001_Tube_016_021.fcs No IL-12/IFNa	135.766		159.213		145.747		164.748		143.28		150.711		148.306		135.95		133.325		143.006				145.432
Specimen_001_Tube_017_022.fcs IL-12	145.741	1.07347	156.59	0.983529	135.09	0.926883	171.607	1.04163	156.77	1.09415	143.877	0.954658	151.574	1.02204	138.558	1.01918	120.685	0.905198	143.767	1.00532			143.508	0.986772
Specimen_001_Tube_018_023.fcs IFNa (5e4 U/ml)	684.863	5.04445	465.554	2.92411	510.602	3.50335	554.309	3.36458	453.389	3.16436	588.955	3.90785	569.695	3.84136	405.255	2.98091	455.647	3.41757	482.912	3.37686			364.927	2.50926
mIgG1,k	156.39		133.01		162.11		149.04		108.35		131.55		147.81		140.25		151.23		131.86				144.8
anti-CD3	350.91	2.24381	579.72	4.35847	547.36	3.37647	419.53	2.81488	380.71	3.51371	401.16	3.04949	605.27	4.09492	445.8	3.17861	388.31	2.56768	378.99	2.87418			496.1	3.4261

## Sheet: Sheet2
CD3+CD8- (Cohort 2)	(Donor l)		(Donor k)		(Donor j)		(Donor i)		(Donor g)		(Donor h)
	MFI	Fold Change	MFI	Fold Change	MFI	Fold Change	MFI	Fold Change	MFI	Fold Change	MFI	Fold Change
Specimen_001_Tube_003_008.fcs No IFNg/IFNa	114.255		113.195		108.276		227.176		98.2431		147.406
Specimen_001_Tube_004_009.fcs IFNg	202.118	1.76901	223.788	1.97701	181.808	1.67912	359.034	1.58042	189.427	1.92814	209.088	1.41845
Specimen_001_Tube_005_010.fcs IFNa (1e3 U/ml)	1222.43	10.6992	1389.24	12.273	1518.34	14.023	2480.52	10.919	1756.29	17.877	2024.36	13.7332
Specimen_001_Tube_006_011.fcs No IL-2/7/15	383.31		310.842		482.343		856.405		354.361		449.168
Specimen_001_Tube_007_012.fcs IL-2	2237.48	5.83727	2076.27	6.6795	1665.3	3.45252	5945.15	6.94198	3074.61	8.67649	1006.19	2.24011
Specimen_001_Tube_008_013.fcs IL-7	4982.32	12.9982	4882.87	15.7085	4198.95	8.70533	8682.37	10.1382	5207.54	14.6956	5150.97	11.4678
Specimen_001_Tube_009_014.fcs IL-15	2805.13	7.31819	3103.68	9.98475	2848.67	5.9059	7444.02	8.69217	4545.19	12.8264	6028.26	13.4209
Specimen_001_Tube_010_015.fcs No IL-4	101.714		89.4409		110.138		645.36		77.3571		102.915
Specimen_001_Tube_011_016.fcs IL-4	510.959	5.02351	495.575	5.54081	506.412	4.59799	1012.52	1.56892	432.004	5.58454	535.664	5.20493
Specimen_001_Tube_012_017.fcs No IL-6/10/21	129.885		155.092		152.938		274.421		227.204		188.37
Specimen_001_Tube_013_018.fcs IL-6	1230.51	9.47382	861.638	5.55566	932.745	6.09884	2309.83	8.4171	1226.92	5.40008	1114.82	5.91822
Specimen_001_Tube_014_019.fcs IL-10	1182.19	9.1018	979.363	6.31473	1160.49	7.58799	2785.91	10.1519	1304.62	5.74208	1332.15	7.07198
Specimen_001_Tube_015_020.fcs No IL-21	1283.96	9.88536	960.885	6.19559	1059.45	6.92735	2091.93	7.62307	1376.61	6.05892	1273.22	6.75911
Specimen_001_Tube_016_021.fcs No IL-12/IFNa	118.834		151.246		111.086		265.32		124.3		177.115
Specimen_001_Tube_017_022.fcs IL-12	108.579	0.913697	137.262	0.907544	117.725	1.05977	238.922	0.900503	130.051	1.04627	183.367	1.0353
Specimen_001_Tube_018_023.fcs IFNa (5e4 U/ml)	293.007	2.46567	389.028	2.57216	196.924	1.77272	510.177	1.92287	310.502	2.49801	376.116	2.12357
mIgG1,k	114.13		230.22		111.55		228.65		99.7		147.88
anti-CD3	267.7	2.34557	306.88	1.33299	354.88	3.18135	712.26	3.11507	426.55	4.27834	453.17	3.06444
CD3+CD8- (Cohort 1)	(Donor a)		(Donor b)		(Donor c)		(Donor d)		(Donor e)		(Donor f)
	MFI	Fold Change	MFI	Fold Change	MFI	Fold Change	MFI	Fold Change	MFI	Fold Change	MFI	Fold Change
Specimen_001_Tube_003_008.fcs No IFNg/IFNa	129.038		144.894		119.888		117.433		130.312		100.476
Specimen_001_Tube_004_009.fcs IFNg	193.217	1.49736	283.694	1.95794	171.158	1.42764	212.497	1.80951	220.805	1.69443	191.72	1.90811
Specimen_001_Tube_005_010.fcs IFNa (1e3 U/ml)	2049.65	15.8841	1092.61	7.54074	617.353	5.1494	1663.95	14.1693	1391.37	10.6772	1068.04	10.6297
Specimen_001_Tube_006_011.fcs No IL-2/7/15	346.553		439.667		355.055		284.373		350.986		266.39
Specimen_001_Tube_007_012.fcs IL-2	4352.87	12.5605	1872.46	4.25881	1929.92	5.43553	2172.38	7.63919	2101.5	5.9874	869.073	3.26241
Specimen_001_Tube_008_013.fcs IL-7	5011.13	14.4599	6648.69	15.1221	4237.86	11.9358	4561.85	16.0418	4258.69	12.1335	4657.25	17.4828
Specimen_001_Tube_009_014.fcs IL-15	4494.17	12.9682	3852.15	8.76152	2884.46	8.12398	3751.53	13.1923	3389.08	9.65589	910.006	3.41607
Specimen_001_Tube_010_015.fcs No IL-4	101.135		120.752		130.234		112.42		146.853		103.345
Specimen_001_Tube_011_016.fcs IL-4	461.68	4.56498	577.213	4.78017	451.29	3.46522	467.008	4.15415	482.755	3.28733	538.535	5.21101
Specimen_001_Tube_012_017.fcs No IL-6/10/21	261.566		200.501		127.812		201.716		178.392		133.401
Specimen_001_Tube_013_018.fcs IL-6	1141.94	4.36579	1308.65	6.52693	1023.14	8.00504	969.957	4.80853	847.103	4.74855	758.266	5.68412
Specimen_001_Tube_014_019.fcs IL-10	1477.54	5.64883	1516.13	7.5617	1101.72	8.61986	1278.49	6.33805	919.962	5.15697	868.177	6.50803
Specimen_001_Tube_015_020.fcs No IL-21	1340.3	5.12413	1509.97	7.53101	819.812	6.41421	1287.48	6.38265	993.322	5.56821	981.649	7.35864
Specimen_001_Tube_016_021.fcs No IL-12/IFNa	112.221		132.942		130.699		140.208		164.407		120.708
Specimen_001_Tube_017_022.fcs IL-12	123.129	1.0972	138.224	1.03973	128.762	0.985177	119.287	0.850786	170.691	1.03822	138.791	1.14981
Specimen_001_Tube_018_023.fcs IFNa (5e4 U/ml)	330.81	2.94784	313.737	2.35995	193.835	1.48307	253.497	1.808	321.552	1.95583	203.032	1.68201
mIgG1,k	100.52		123.35		123.87		114.27		201.23		125.86
anti-CD3	276.06	2.74632	323.18	2.62002	389.75	3.14644	302.17	2.64435	317.87	1.57964	338.25	2.68751
CD3+CD8- (Control)	Donor 1		Donor 2		Donor 3		Donor 4		Donor 5		Donor 6		Donor 7		Donor 8		Donor 9		Donor 10				Donor 11
	MFI	Fold Change	MFI	Fold Change	MFI	Fold Change	MFI	Fold Change	MFI	Fold Change	MFI	Fold Change	MFI	Fold Change	MFI	Fold Change	MFI	Fold Change	MFI	Fold Change			MFI	Fold Change
Specimen_001_Tube_003_008.fcs No IFNg/IFNa	126.72		104.156		101.905		105.983		103.144		102.295		120.872		97.435		97.2041		111.65				100.604
Specimen_001_Tube_004_009.fcs IFNg	209.178	1.65071	181.067	1.73842	187.08	1.83583	167.447	1.57994	161.842	1.56909	190.051	1.85786	213.21	1.76394	164.129	1.6845	166.372	1.71157	159.864	1.43184			185.86	1.84745
Specimen_001_Tube_005_010.fcs IFNa (1e3 U/ml)	2289.66	18.0687	1033.35	9.92118	1288.13	12.6406	1597.17	15.07	1254.52	12.1629	851.898	8.32782	1290.75	10.6787	946.617	9.71537	1341.91	13.805	566.167	5.0709			1178.81	11.7174
Specimen_001_Tube_006_011.fcs No IL-2/7/15	441.601		246.424		299.465		255.52		265.98		273.14		298.848		373.622		250.434		232.057				267.479
Specimen_001_Tube_007_012.fcs IL-2	3519.41	7.96967	1941.53	7.87882	2927.05	9.77428	1299.42	5.0854	557.24	2.09505	2140.37	7.83616	3405.12	11.3942	1539.05	4.11927	1863.83	7.4424	1761.44	7.59055			1218.42	4.55521
Specimen_001_Tube_008_013.fcs IL-7	5495.66	12.4448	3083.25	12.512	5078.6	16.9589	4110.68	16.0875	4228.14	15.8965	5248.59	19.2157	4864.33	16.2769	3496.23	9.35767	4019.87	16.0516	3475.41	14.9765			3627.06	13.5602
Specimen_001_Tube_009_014.fcs IL-15	5114.71	11.5822	3918.37	15.9009	3971.24	13.2611	2754.61	10.7804	2268.23	8.52784	1664.59	6.09428	3927.21	13.1411	2027.94	5.42778	2350.68	9.38642	2302.66	9.92281			653.544	2.44335
Specimen_001_Tube_010_015.fcs No IL-4	125.437		85.0214		83.4804		86.173		78.778		82.5026		84.0928		68.0876		69.7284		76.5444				81.2333
Specimen_001_Tube_011_016.fcs IL-4	610.325	4.86559	356.551	4.19366	476.787	5.71137	508.926	5.90587	392.009	4.97612	436.835	5.2948	411.401	4.89223	247.334	3.63259	446.222	6.39943	435.422	5.68849			418.843	5.15605
Specimen_001_Tube_012_017.fcs No IL-6/10/21	156.966		126.443		147.793		104.118		121.712		135.118		153.908		103.584		157.929		117.007				117.622
Specimen_001_Tube_013_018.fcs IL-6	1357.53	8.64859	869.995	6.88053	974.628	6.59454	933.105	8.96202	800.355	6.57581	1067.23	7.89847	917.489	5.96127	740.997	7.15357	1060.19	6.71311	1013.46	8.66154			792.318	6.73612
Specimen_001_Tube_014_019.fcs IL-10	1613.17	10.2772	1096.29	8.67022	1201.1	8.12691	1003.06	9.63392	904.267	7.42956	855.488	6.3314	1345.11	8.7397	970.046	9.3648	1101.45	6.97432	998.318	8.53215			990.203	8.41849
Specimen_001_Tube_015_020.fcs No IL-21	1557.67	9.92362	1297.22	10.2594	1182.37	8.00016	1160.09	11.1421	1059.53	8.70522	1188.66	8.7972	1245.56	8.09288	1055.77	10.1923	1162.41	7.36033	995.316	8.50649			762.051	6.47879
Specimen_001_Tube_016_021.fcs No IL-12/IFNa	130.412		144.282		140.159		153.53		135.731		141.775		142.735		120.441		119.162		139.859				129.451
Specimen_001_Tube_017_022.fcs IL-12	134.825	1.03383	144.888	1.0042	140.18	1.00015	157.022	1.02274	147.751	1.08856	139.106	0.981169	149.934	1.05043	124.179	1.03104	115.151	0.966339	141.333	1.01054			128.718	0.994335
Specimen_001_Tube_018_023.fcs IFNa (5e4 U/ml)	408.96	3.1359	261.467	1.8122	307.85	2.19643	296.078	1.92846	239.366	1.76353	287.912	2.03076	415.684	2.91227	215.729	1.79116	200.333	1.68118	301.062	2.15261			209.217	1.61619
mIgG1,k	152.34		117.27		130.56		133.36		95.39		117.4		134.33		117.54		131.91		120.09				125.2
anti-CD3	443.48	2.91112	513.55	4.37921	546.88	4.18873	449.26	3.36878	387.18	4.05892	416.54	3.54804	547.07	4.07258	477.44	4.06194	438.18	3.32181	383.92	3.19694			516.2	4.123

## Sheet: Sheet3
CD3- (Cohort 2)	(Donor l)		(Donor k)		(Donor j)		(Donor i)		(Donor g)		(Donor h)
	MFI	Fold Change	MFI	Fold Change	MFI	Fold Change	MFI	Fold Change	MFI	Fold Change	MFI	Fold Change
Specimen_001_Tube_003_008.fcs No IFNg/IFNa	118.313		123.56		116.97		223.852		100.599		138.555
Specimen_001_Tube_004_009.fcs IFNg	249.821	2.11153	324.249	2.62423	280.799	2.4006	498.093	2.2251	225.088	2.23747	324.097	2.33912
Specimen_001_Tube_005_010.fcs IFNa (1e3 U/ml)	428.66	3.62311	531.487	4.30147	414.48	3.54346	1027.31	4.58926	503.231	5.00233	600.648	4.3351
Specimen_001_Tube_006_011.fcs No IL-2/7/15	372.114		314.667		505.209		908.927		286.184		467.868
Specimen_001_Tube_007_012.fcs IL-2	426.327	1.14569	279.224	0.887365	417.85	0.827082	916.122	1.00792	391.379	1.36758	372.601	0.796381
Specimen_001_Tube_008_013.fcs IL-7	361.926	0.972621	250.867	0.797249	309.61	0.612836	695.952	0.765686	255.211	0.891772	364.812	0.779734
Specimen_001_Tube_009_014.fcs IL-15	428.559	1.15169	285.218	0.906415	426.282	0.843773	900.496	0.990724	382.749	1.33742	444.37	0.949776
Specimen_001_Tube_010_015.fcs No IL-4	117.171		102.194		127.41		690.54		85.4493		99.8669
Specimen_001_Tube_011_016.fcs IL-4	509.54	4.34867	482.585	4.72226	511.803	4.01697	1043.05	1.51048	365.044	4.27205	379.808	3.80314
Specimen_001_Tube_012_017.fcs No IL-6/10/21	106.5		104.587		114.492		199.982		95.7649		114.043
Specimen_001_Tube_013_018.fcs IL-6	125.216	1.17573	134.465	1.28568	146.294	1.27776	232.561	1.16291	128.908	1.34608	149.436	1.31035
Specimen_001_Tube_014_019.fcs IL-10	694.885	6.52472	640.581	6.12486	1039.68	9.0808	2254.11	11.2715	975.767	10.1892	828.047	7.26084
Specimen_001_Tube_015_020.fcs No IL-21	804.994	7.5586	513.283	4.90771	764.311	6.67567	1542.82	7.71478	917.246	9.5781	695.952	6.10254
Specimen_001_Tube_016_021.fcs No IL-12/IFNa	138.555		166.85		133.235		307.03		145.144		185.02
Specimen_001_Tube_017_022.fcs IL-12	132.618	0.957151	159.799	0.95774	143.329	1.07576	307.62	1.00192	182.574	1.25788	180.848	0.977452
Specimen_001_Tube_018_023.fcs IFNa (5e4 U/ml)	167.423	1.20835	177.759	1.06538	168.589	1.26535	365.895	1.19172	230.873	1.59065	204.157	1.10344
mIgG1,k	140.32		176.79		152.18		374.39		143.49		170.89
anti-CD3	148.98	1.06172	156.52	0.885344	149.62	0.983178	220.06	0.587783	147.68	1.0292	178.23	1.04295
CD3- (Cohort 1)	(Donor a)		(Donor b)		(Donor c)		(Donor d)		(Donor e)		(Donor f)
	MFI	Fold Change	MFI	Fold Change	MFI	Fold Change	MFI	Fold Change	MFI	Fold Change	MFI	Fold Change
Specimen_001_Tube_003_008.fcs No IFNg/IFNa	123.27		137.206		124.756		107.46		127.166		108.245
Specimen_001_Tube_004_009.fcs IFNg	216.078	1.75288	541.622	3.9475	241.922	1.93916	372.144	3.46311	392.827	3.0891	281.782	2.60318
Specimen_001_Tube_005_010.fcs IFNa (1e3 U/ml)	539.242	4.37447	747.091	5.44501	264.847	2.12293	781.836	7.27563	585.223	4.60206	418.643	3.86754
Specimen_001_Tube_006_011.fcs No IL-2/7/15	357.675		465.535		324.175		256.74		387.623		287.071
Specimen_001_Tube_007_012.fcs IL-2	521.745	1.45871	434.992	0.934391	349.104	1.0769	240.64	0.937289	320.827	0.827678	282.089	0.982646
Specimen_001_Tube_008_013.fcs IL-7	355.922	0.995099	376.858	0.809515	287.6	0.887175	250.233	0.974655	294.525	0.759822	271.588	0.946065
Specimen_001_Tube_009_014.fcs IL-15	469.952	1.31391	513.502	1.10303	336.165	1.03698	240.049	0.934988	279.119	0.720077	269.405	0.938459
Specimen_001_Tube_010_015.fcs No IL-4	127.219		136.757		143.626		120.452		165.908		119.414
Specimen_001_Tube_011_016.fcs IL-4	184.763	1.45232	412.242	3.0144	460.689	3.20755	504.164	4.18559	463.818	2.79564	555.41	4.65113
Specimen_001_Tube_012_017.fcs No IL-6/10/21	112.339		138.852		115.535		106.871		127.787		103.701
Specimen_001_Tube_013_018.fcs IL-6	135.003	1.20175	159.474	1.14852	122.512	1.06039	181.583	1.69909	157.9	1.23565	129.125	1.24517
Specimen_001_Tube_014_019.fcs IL-10	976.449	8.69201	1049.35	7.55735	494.947	4.28398	727.173	6.80422	565.051	4.42183	557.027	5.37149
Specimen_001_Tube_015_020.fcs No IL-21	793.722	7.06545	799.517	5.75805	390.39	3.37899	750.42	7.02175	585.778	4.58403	528.347	5.09492
Specimen_001_Tube_016_021.fcs No IL-12/IFNa	140.971		153.028		145.577		158.339		174.544		134.204
Specimen_001_Tube_017_022.fcs IL-12	144.976	1.02841	156.906	1.02534	153.644	1.05541	134.795	0.85131	182.881	1.04776	163.129	1.21553
Specimen_001_Tube_018_023.fcs IFNa (5e4 U/ml)	186.336	1.32181	192.946	1.26086	170.983	1.17452	153.679	0.97057	203.957	1.16851	160.005	1.19226
mIgG1,k	147.03		182.1		152.91		152.16		167.67		169.78
anti-CD3	146.88	0.99898	184.41	1.01269	145.46	0.951279	141.34	0.928891	152.64	0.91036	182.82	1.07681
CD3neg. (Control)	Donor 1		Donor 2		Donor 3		Donor 4		Donor 5		Donor 6		Donor 7		Donor 8		Donor 9		Donor 10				Donor 11
	MFI	Fold Change	MFI	Fold Change	MFI	Fold Change	MFI	Fold Change	MFI	Fold Change	MFI	Fold Change	MFI	Fold Change	MFI	Fold Change	MFI	Fold Change	MFI	Fold Change			MFI	Fold Change
Specimen_001_Tube_003_008.fcs No IFNg/IFNa	118.025		111.569		99.7919		100.547		99.4206		107.635		103.282		92.6424		96.4978		121.276				105.992
Specimen_001_Tube_004_009.fcs IFNg	359.09	3.0425	228.504	2.04809	288.888	2.8949	223.034	2.2182	273.535	2.75129	337.794	3.13833	196.156	1.89923	266.821	2.88011	276.094	2.86115	196.451	1.61987			227.704	2.1483
Specimen_001_Tube_005_010.fcs IFNa (1e3 U/ml)	768.338	6.50996	380.943	3.41442	469.372	4.70351	480.777	4.78162	404.654	4.07012	431.696	4.01074	426.333	4.12785	412.834	4.45621	540.435	5.60049	302.23	2.49208			441.672	4.16702
Specimen_001_Tube_006_011.fcs No IL-2/7/15	431.377		239.772		271.511		263.408		278.073		235.771		283.064		424.207		246.273		250.74				275.496
Specimen_001_Tube_007_012.fcs IL-2	421.332	0.976716	308.891	1.28827	350.363	1.29042	346.452	1.31527	228.135	0.820413	292.511	1.24065	397.838	1.40547	265.207	0.625183	240.003	0.97454	436.799	1.74204			368.477	1.3375
Specimen_001_Tube_008_013.fcs IL-7	335.794	0.778424	226.749	0.945686	251.15	0.925008	303.514	1.15226	298.433	1.07322	228.87	0.970727	236.867	0.8368	237.934	0.560891	221.198	0.898183	256.258	1.022			262.024	0.951099
Specimen_001_Tube_009_014.fcs IL-15	389.1	0.901996	358.748	1.4962	359.077	1.32251	302.184	1.14721	339.084	1.21941	273.091	1.15829	363.325	1.28355	236.851	0.558338	223.485	0.90747	436.965	1.7427			273.421	0.992468
Specimen_001_Tube_010_015.fcs No IL-4	135.502		94.43		89.3145		88.4389		80.9615		89.5429		82.5307		70.8967		74.9775		88.2395				88.4145
Specimen_001_Tube_011_016.fcs IL-4	562.82	4.1536	361.187	3.82492	390.972	4.37748	473.246	5.35111	402.612	4.97288	362.465	4.04795	323.457	3.91922	256.136	3.6128	516.57	6.88966	354.983	4.02295			385.789	4.36342
Specimen_001_Tube_012_017.fcs No IL-6/10/21	113.596		105.251		92.1994		92.2376		86.7823		91.3274		87.9623		78.7655		86.3293		95.2397				107.734
Specimen_001_Tube_013_018.fcs IL-6	140.153	1.23378	143.242	1.36095	107.398	1.16485	110.078	1.19342	106.42	1.22628	113.021	1.23753	109.247	1.24198	93.0615	1.1815	115.172	1.3341	119.382	1.25349			130.662	1.21283
Specimen_001_Tube_014_019.fcs IL-10	905.672	7.97274	918.075	8.72269	698.651	7.57761	419.187	4.54464	580.092	6.68445	623.384	6.82582	852.668	9.69356	499.198	6.33777	773.395	8.95866	887.918	9.32298			737.969	6.84994
Specimen_001_Tube_015_020.fcs No IL-21	883.793	7.78014	1031.89	9.80405	779.508	8.45459	734.712	7.96543	671.761	7.74076	821.442	8.99448	836.955	9.51493	572.773	7.27187	742.858	8.60493	694.56	7.29276			507.752	4.71303
Specimen_001_Tube_016_021.fcs No IL-12/IFNa	134.032		163.181		149.333		163.494		148.847		159.035		143.371		128.593		136.383		161.208				145.321
Specimen_001_Tube_017_022.fcs IL-12	146.11	1.09012	179.518	1.10012	174.449	1.16819	177.084	1.08313	162.64	1.09267	160.082	1.00658	158.142	1.10303	127.996	0.995359	124.876	0.915626	172.412	1.0695			154.224	1.06127
Specimen_001_Tube_018_023.fcs IFNa (5e4 U/ml)	157.342	1.17392	236.67	1.45035	200.784	1.34454	195.417	1.19526	161.863	1.08745	165.277	1.03925	346.002	2.41333	146.262	1.1374	127.906	0.937849	280.123	1.73765			173.611	1.19468
mIgG1,k	153.43		147.83		168.68		148.14		141.66		141.65		156.18		136.14		149.72		153.16				137.62
anti-CD3	146.69	0.956071	147.45	0.997429	149.99	0.889198	153.38	1.03537	131.51	0.92835	133.82	0.944723	148.99	0.953963	132.29	0.97172	137.67	0.919516	146.91	0.959193			138.18	1.00407
	%pSTAT5+
CD3- (Cohort 2)	(Donor l)		(Donor k)		(Donor j)		(Donor i)		(Donor g)		(Donor h)
Specimen_001_Tube_006_011.fcs No IL-2/7/15	2.42	B/G subtracted	1.56	B/G subtracted	2.26	B/G subtracted	1.7	B/G subtracted	5.26	B/G subtracted	2.48	B/G subtracted
Specimen_001_Tube_007_012.fcs IL-2	28.98	26.56	14.86	13.3	26.99	24.73	20.02	18.32	43.4	38.14	0.27	0
Specimen_001_Tube_008_013.fcs IL-7	6.41	3.99	4.37	2.81	7.94	5.68	8.6	6.9	9.35	4.09	5.8	3.32
Specimen_001_Tube_009_014.fcs IL-15	29.28	26.86	16.34	14.78	28.67	26.41	34.97	33.27	40.57	35.31	17.71	15.23
	%pSTAT5+
CD3- (Cohort 1)	(Donor a)		(Donor b)		(Donor c)		(Donor d)		(Donor e)		(Donor f)
Specimen_001_Tube_006_011.fcs No IL-2/7/15	1.56	B/G subtracted	6.52	B/G subtracted	2.76	B/G subtracted	1.07	B/G subtracted	3.78	B/G subtracted	2.13	B/G subtracted
Specimen_001_Tube_007_012.fcs IL-2	35.25	33.69	22.15	15.63	22.68	19.92	12.12	11.05	17.34	13.56	20.98	18.85
Specimen_001_Tube_008_013.fcs IL-7	7.4	5.84	11.12	4.6	4.41	1.65	4.83	3.76	6.77	2.99	4.13	2
Specimen_001_Tube_009_014.fcs IL-15	32.28	30.72	29.23	22.71	24.91	22.15	14.48	13.41	17.41	13.63	19.81	17.68
	%pSTAT5+
CD3- (Controls)	Donor 1		Donor 2		Donor 3		Donor 4		Donor 5		Donor 6
Specimen_001_Tube_006_011.fcs No IL-2/7/15	4.36	B/G subtracted	1.43	B/G subtracted	1.28	B/G subtracted	1.1	B/G subtracted	3.15	B/G subtracted	0.27	B/G subtracted
Specimen_001_Tube_007_012.fcs IL-2	28.35	23.99	33.13	31.7	32.87	31.59	13.15	12.05	12.25	9.1	24.78	24.51
Specimen_001_Tube_008_013.fcs IL-7	8.76	4.4	5.63	4.2	5.42	4.14	2.98	1.88	8.29	5.14	1.6	1.33
Specimen_001_Tube_009_014.fcs IL-15	28.25	23.89	38.95	37.52	38.44	37.16	27.69	26.59	23.47	20.32	22.16	21.89
	%pSTAT5+
CD3- (Controls)	Donor 7		Donor 8		Donor 9		Donor 10				Donor 11
Specimen_001_Tube_006_011.fcs No IL-2/7/15	1.32	B/G subtracted	15.34	B/G subtracted	2.07	B/G subtracted	0.86	B/G subtracted			1.93	B/G subtracted
Specimen_001_Tube_007_012.fcs IL-2	44.57	43.25	8.62	0	13.89	11.82	45.6	44.74			20.9	18.97
Specimen_001_Tube_008_013.fcs IL-7	3.17	1.85	3.13	0	8.66	6.59	3.59	2.73			3.98	2.05
Specimen_001_Tube_009_014.fcs IL-15	42.68	41.36	8.34	0	13.98	11.91	42.39	41.53			20.29	18.36
	%pSTAT4+
CD3- (Cohort 2)	(Donor l)		(Donor k)		(Donor j)		(Donor i)		(Donor g)		(Donor h)
Specimen_001_Tube_016_021.fcs No IL-12/IFNa	0.41	B/G subtracted	0.23	B/G subtracted	0.07	B/G subtracted	1.09	B/G subtracted	0.68	B/G subtracted	0.14	B/G subtracted
Specimen_001_Tube_018_023.fcs IFNa (5e4 U/ml)	28.19	27.78	16.13	15.9	10.52	10.45	29.14	28.05	38.29	37.61	11.19	11.05
CD3- (Cohort 1)	(Donor a)		(Donor b)		(Donor c)		(Donor d)		(Donor e)		(Donor f)
Specimen_001_Tube_016_021.fcs No IL-12/IFNa	0.17	B/G subtracted	0.54	B/G subtracted	0.15	B/G subtracted	0.35	B/G subtracted	0.26	B/G subtracted	0.36	B/G subtracted
Specimen_001_Tube_018_023.fcs IFNa (5e4 U/ml)	24.92	24.75	19.83	19.29	14.35	14.2	11.95	11.6	13.23	12.97	15.91	15.55
CD3- (Controls)	Donor 1		Donor 2		Donor 3		Donor 4		Donor 5		Donor 6
Specimen_001_Tube_016_021.fcs No IL-12/IFNa	0.93	B/G subtracted	0.94	B/G subtracted	2.72	B/G subtracted	0.65	B/G subtracted	0.3	B/G subtracted	0.8	B/G subtracted
Specimen_001_Tube_018_023.fcs IFNa (5e4 U/ml)	22.92	21.99	31.21	30.27	34.34	31.62	23.71	23.06	17.38	17.08	27.19	26.39
CD3- (Controls)	Donor 7		Donor 8		Donor 9		Donor 10				Donor 11
Specimen_001_Tube_016_021.fcs No IL-12/IFNa	2.96	B/G subtracted	0.3	B/G subtracted	0.17	B/G subtracted	4.22	B/G subtracted	0.14	B/G subtracted	0.2	B/G subtracted
Specimen_001_Tube_018_023.fcs IFNa (5e4 U/ml)	51.24	48.28	7.44	7.14	11.69	11.52	47.2	42.98	4.24	4.1	18.43	18.23
