# Supplementary material for: Preservation of lymphocyte functional fitness in perinatally-infected and treated HIV+ pediatric patients displaying sub-optimal viral control
Source: Commun Med (Lond). 2022 Mar 4;2:25. doi: 10.1038/s43856-022-00085-9 (PMC9012494; doi:10.1038/s43856-022-00085-9)
Supplement: Supplementary file 3 — Supplementary Data [file 43856_2022_85_MOESM3_ESM.zip › Source Data Final/Figure 7 Source Data.xlsx]

## Sheet: VZV-IgG
Controls	Cohort 1	Cohort 2
3.85	0.21	1.75
3.3	1.92	0.94
3.07	1.42	0.76
1.29	3.95	1.72
1.34	1.56	0.23
3.22	2.34	0.94
3.76
3.66
2.41
0.41
6.24

## Sheet: VZV-Interval
VZV: Time interval (in days) between last vaccine dose and immune assesment for this study
Controls	Cohort 1	Cohort 2
2900	4084	3962
1099	3367	3374
1624	1792	1019
2316	598	1462
1302	2740	2789
371	340	5475
3199
949
440
1105
413

## Sheet: Measles PRNT
Controls	Cohort 1	Cohort 2
770	25	1089
647	1785	57
1313	1604	3256
1228	589	770
692	1423	35
4486	1331	214
1060
4310
3344
197
1331

## Sheet: Measles IgG
Controls	Cohort 1	Cohort 2
3.99	0.43	3.1
4.16	5.39	0.25
5.26	4.45	6.13
3.72	4.6	3.32
3.16	5.59	0.35
4.88	5.43	1.95
3.08
5.95
5.82
1.57
4.86

## Sheet: Measles Interval
Measles: Time interval (in days) between last vaccine dose and immune assesment for this study
Controls	Cohort 1	Cohort 2
2900	4773	4745
1099	3367	6122
1624	1792	1019
2316	598	1462
1302	2740	2961
371	340	5032
3199
949
440
4891
413

## Sheet: Tetanus IgG
Controls	Cohort 1	Cohort 2
1.17	0.24	0.76
0.35	0.43	0.17
0.51	0.36	0.43
6.05	0.37	0.27
0.15	7	0.23
0.19	1.58	0.63
3.49
0.68
2.06
0.96
0.59

## Sheet: Tetanus Interval
Tetanus: Time interval (in days) between last vaccine dose and immune assesment for this study
Controls	Cohort 1	Cohort 2
878	2208	2296
1099	1445	3563
1624	1792	935
209	598	1462
1302	91	973
245	340	2327
958
949
391
2379
413

## Sheet: Hib IgG
Controls	Cohort 1	Cohort 2
0.97	10	9.5
0.14	0.25	11
0.59	0.16	0.56
2.06	0.36	0.18
18.22	0.2	0.09
3.36	1.3	0.08
1.07
4.89
0.08
4.58
4.17

## Sheet: Hib Interval
Hib: Time interval (in days) between last vaccine dose and immune assesment for this study
Controls	Cohort 1	Cohort 2
4379	5865	5977
2105	5090	8532
2583	2898	935
3528	1641	2555
2342	3808	4672
245	1386	6100
4732
1915
391
6021
1337
