# Supplementary material for: Preservation of lymphocyte functional fitness in perinatally-infected and treated HIV+ pediatric patients displaying sub-optimal viral control
Source: Commun Med (Lond). 2022 Mar 4;2:25. doi: 10.1038/s43856-022-00085-9 (PMC9012494; doi:10.1038/s43856-022-00085-9)
Supplement: Supplementary file 3 — Supplementary Data [file 43856_2022_85_MOESM3_ESM.zip › Source Data Final/Figures 2 and 5 Source Data/HIV Grant Assay-PMA-Ion and Gag PTE Pool ICS Excel Data Summary-AK122221.xlsx]

## Sheet: Sheet1
CD3+CD8+ (Cohort 2): PMA/Ionomycin Stimulation	(Donor l)	(Donor k)	(Donor j)	(Donor i)	(Donor g)	(Donor h)
Age at time of assay in years	0	0	0	0	0	0
Specimen_001_Tube_003_010.fcs/Lymphocytes/CD3+CD8+/IFNg+IL2+IL21+TNFa+	0.31756	0.20789	0.05481	1.95	2.16	1.13
Specimen_001_Tube_003_010.fcs/Lymphocytes/CD3+CD8+/IFNg+IL2+IL21+TNFa-	0.1	0.045	0.05	0.45	0.5	0.12
Specimen_001_Tube_003_010.fcs/Lymphocytes/CD3+CD8+/IFNg+IL2+IL21-TNFa+	7.27	11.9	1.22	12.5	20.2	15.2
Specimen_001_Tube_003_010.fcs/Lymphocytes/CD3+CD8+/IFNg+IL2+IL21-TNFa-	4.07756	4.55	2.14519	6.45	8.58	2.53865
Specimen_001_Tube_003_010.fcs/Lymphocytes/CD3+CD8+/IFNg+IL2-IL21+TNFa+	0.025	0.017	0.04337	0.3	0.26	0.61
Specimen_001_Tube_003_010.fcs/Lymphocytes/CD3+CD8+/IFNg+IL2-IL21+TNFa-	0.023	0.014	0.11358	0.22	0.18	0.23
Specimen_001_Tube_003_010.fcs/Lymphocytes/CD3+CD8+/IFNg+IL2-IL21-TNFa+	5.30851	9.62	5.83	14.7	13.4	39.5
Specimen_001_Tube_003_010.fcs/Lymphocytes/CD3+CD8+/IFNg+IL2-IL21-TNFa-	5.537	5.49	35.3952	13.8	16.2972	25.2974
Specimen_001_Tube_003_010.fcs/Lymphocytes/CD3+CD8+/IFNg-IL2+IL21+TNFa+	0.096	0.018	-5e-05	0.049	0.018	0.04065
Specimen_001_Tube_003_010.fcs/Lymphocytes/CD3+CD8+/IFNg-IL2+IL21+TNFa-	0.01351	0.011	-0.00332	0.122	0.10718	0.00636
Specimen_001_Tube_003_010.fcs/Lymphocytes/CD3+CD8+/IFNg-IL2+IL21-TNFa+	2.08	0.78	0.171	0.63	0.32	0.27
Specimen_001_Tube_003_010.fcs/Lymphocytes/CD3+CD8+/IFNg-IL2+IL21-TNFa-	11.027	7.827	0.63	9.1	5.95	3.06
Specimen_001_Tube_003_010.fcs/Lymphocytes/CD3+CD8+/IFNg-IL2-IL21+TNFa+	0.00831	-0.1628	-0.045	0.01724	-0.001	0.01236
Specimen_001_Tube_003_010.fcs/Lymphocytes/CD3+CD8+/IFNg-IL2-IL21+TNFa-	-0.006	-0.0832	-0.523	-0.76	-0.18	-0.054
Specimen_001_Tube_003_010.fcs/Lymphocytes/CD3+CD8+/IFNg-IL2-IL21-TNFa+	3.20269	0.872	0.811	1.209	0.599	0.39472
Specimen_001_Tube_003_010.fcs/Lymphocytes/CD3+CD8+/IFNg-IL2-IL21-TNFa-	60.9199	58.8941	54.1072	39.2628	31.6096	11.6439
Sum of rows 5-19	39.0801	41.1059	45.8928	60.7372	68.3904	88.3561
CD3+CD8+ (Cohort 1): PMA/Ionomycin Stimulation	(Donor a)	(Donor b)	(Donor c)	(Donor d)	(Donor e)	(Donor f)
Age at time of assay in years	0	0	0	0	0	0
Specimen_001_Tube_003_010.fcs/Lymphocytes/CD3+CD8+/IFNg+IL2+IL21+TNFa+	0.53532	0.05024	0.50569	0.118	1.008	0.29577
Specimen_001_Tube_003_010.fcs/Lymphocytes/CD3+CD8+/IFNg+IL2+IL21+TNFa-	0.073	0.031	0.18	0.01386	0.41	0.23
Specimen_001_Tube_003_010.fcs/Lymphocytes/CD3+CD8+/IFNg+IL2+IL21-TNFa+	10.1	3.14845	8.05	5.15786	10.2	3.5
Specimen_001_Tube_003_010.fcs/Lymphocytes/CD3+CD8+/IFNg+IL2+IL21-TNFa-	3.14	1.19	3.43	4.001	8.19	4.11
Specimen_001_Tube_003_010.fcs/Lymphocytes/CD3+CD8+/IFNg+IL2-IL21+TNFa+	0.044	0.047	0.132	-0.004	0.075	0.024
Specimen_001_Tube_003_010.fcs/Lymphocytes/CD3+CD8+/IFNg+IL2-IL21+TNFa-	0.029	0.085	0.14481	-0.008	0.1	0.045
Specimen_001_Tube_003_010.fcs/Lymphocytes/CD3+CD8+/IFNg+IL2-IL21-TNFa+	26.985	32.7984	15.1957	8.04	5.94	5.97
Specimen_001_Tube_003_010.fcs/Lymphocytes/CD3+CD8+/IFNg+IL2-IL21-TNFa-	9.11532	37.7	13.6	8.89438	10.7988	13.6978
Specimen_001_Tube_003_010.fcs/Lymphocytes/CD3+CD8+/IFNg-IL2+IL21+TNFa+	0.022	0.0043	0.036	0.00406	0.03	0.012
Specimen_001_Tube_003_010.fcs/Lymphocytes/CD3+CD8+/IFNg-IL2+IL21+TNFa-	0.015	-0.00192	0.036	0	0.10452	0.016
Specimen_001_Tube_003_010.fcs/Lymphocytes/CD3+CD8+/IFNg-IL2+IL21-TNFa+	0.43064	0.26808	1.15	0.78719	0.68863	0.28
Specimen_001_Tube_003_010.fcs/Lymphocytes/CD3+CD8+/IFNg-IL2+IL21-TNFa-	4.65	2.947	6.996	6.48	8.541	7.55
Specimen_001_Tube_003_010.fcs/Lymphocytes/CD3+CD8+/IFNg-IL2-IL21+TNFa+	0	-0.02693	-0.009	0.034	-0.11368	-0.00491
Specimen_001_Tube_003_010.fcs/Lymphocytes/CD3+CD8+/IFNg-IL2-IL21+TNFa-	-0.004	-0.125	-0.109	-0.08594	0.167	0.028
Specimen_001_Tube_003_010.fcs/Lymphocytes/CD3+CD8+/IFNg-IL2-IL21-TNFa+	1.155	1.528	1.90221	2.10719	1.114	0.41154
Specimen_001_Tube_003_010.fcs/Lymphocytes/CD3+CD8+/IFNg-IL2-IL21-TNFa-	43.7097	20.3563	48.7596	64.4604	52.7467	63.8348
Sum of rows 29-43	56.2903	79.6437	51.2404	35.5396	47.2533	36.1652
Healthy controls (CD3+CD8+): PMA/Ionomycin Stimulation	Donor 1	Donor 2	Donor 3	Donor 4	Donor 5	Donor 6	Donor 7	Donor 8	Donor 9	Donor 10	Donor 11
Age at time of assay in years	0	0	0	0	0	0	0	0	0	0	0
Specimen_001_Tube_003_010.fcs/Lymphocytes/CD3+CD8+/IFNg+IL2+IL21+TNFa+	0.2657	0.42	0.41489	0.17469	0.18448	0.37721	0.132	0.81609	0.35414	0.25	0.47515
Specimen_001_Tube_003_010.fcs/Lymphocytes/CD3+CD8+/IFNg+IL2+IL21+TNFa-	0.051	0.16	0.08262	0.02134	0.068	0.13	0.022	0.28	0.059	0.062	0.091
Specimen_001_Tube_003_010.fcs/Lymphocytes/CD3+CD8+/IFNg+IL2+IL21-TNFa+	25.9	7.9	8.06233	6.01	10.4972	7.77721	7.747	15.6	9.43	13.2	6.85
Specimen_001_Tube_003_010.fcs/Lymphocytes/CD3+CD8+/IFNg+IL2+IL21-TNFa-	10.2	2.68	5.32	3.6	4.93	3.359	1.747	5.37804	2.66	6.85	4.16
Specimen_001_Tube_003_010.fcs/Lymphocytes/CD3+CD8+/IFNg+IL2-IL21+TNFa+	0.01241	0.067	0.08244	0.019	0.04024	0.051	0.04738	0.10804	0.07413	0.01212	0.06615
Specimen_001_Tube_003_010.fcs/Lymphocytes/CD3+CD8+/IFNg+IL2-IL21+TNFa-	0.014	0.055	0.061	0.00641	0.02024	0.03321	0.01638	0.11	0.003	0.01023	0.01215
Specimen_001_Tube_003_010.fcs/Lymphocytes/CD3+CD8+/IFNg+IL2-IL21-TNFa+	6.65	18.5	5.86	5.19	12.7	8.91	26.6925	11.3	21.1971	6.4	9.72838
Specimen_001_Tube_003_010.fcs/Lymphocytes/CD3+CD8+/IFNg+IL2-IL21-TNFa-	9.56141	13.8	6.484	10.0973	8.239	5.602	11.864	7.37729	10.878	2.74	8.08838
Specimen_001_Tube_003_010.fcs/Lymphocytes/CD3+CD8+/IFNg-IL2+IL21+TNFa+	0	0.015	0.01589	0.00427	0.014	0	0.00257	0.026	0.011	0.018	0.00732
Specimen_001_Tube_003_010.fcs/Lymphocytes/CD3+CD8+/IFNg-IL2+IL21+TNFa-	0.00342	0.00335	0.00471	0.00375	0.00228	0.00639	-0.00098	0.01204	0.00415	0.00715	0
Specimen_001_Tube_003_010.fcs/Lymphocytes/CD3+CD8+/IFNg-IL2+IL21-TNFa+	0.91	0.78	0.32	0.26734	0.67	0.43	0.46814	0.41	0.2	0.86792	0.55615
Specimen_001_Tube_003_010.fcs/Lymphocytes/CD3+CD8+/IFNg-IL2+IL21-TNFa-	9.193	5.41	10.7	5.4	10.272	8.052	3.14	5.11	4.77	11.674	8.878
Specimen_001_Tube_003_010.fcs/Lymphocytes/CD3+CD8+/IFNg-IL2-IL21+TNFa+	0	-0.00048	-0.0002	0.00214	-0.00614	0.00147	-0.004	0.00482	0.018	0	0.00204
Specimen_001_Tube_003_010.fcs/Lymphocytes/CD3+CD8+/IFNg-IL2-IL21+TNFa-	0	-0.00407	-0.014	-0.001	-0.01888	-0.007	-0.12115	-0.027	-0.212	-0.00231	-0.01168
Specimen_001_Tube_003_010.fcs/Lymphocytes/CD3+CD8+/IFNg-IL2-IL21-TNFa+	0.656	1.17487	0.42	1.05803	0.677	0.68721	1.363	0.4	0.34414	1.19792	1.27031
Specimen_001_Tube_003_010.fcs/Lymphocytes/CD3+CD8+/IFNg-IL2-IL21-TNFa-	36.5831	49.0393	62.1863	68.1467	51.7105	64.5903	46.8841	53.0947	50.2094	56.713	59.8267
Sum of rows 53-67	63.4169	50.9607	37.8137	31.8533	48.2895	35.4097	53.1159	46.9053	49.7906	43.287	40.1733

## Sheet: Sheet2
CD3+CD8- (Cohort 2): PMA/Ionomycin Stimulation	(Donor l)	(Donor k)	(Donor j)	(Donor i)	(Donor g)	(Donor h)
Specimen_001_Tube_003_010.fcs/Lymphocytes/CD3+CD8-/IFNg+IL2+IL21+TNFa+	1.00924	0.35	0.12	1.19	1.18	1.65
Specimen_001_Tube_003_010.fcs/Lymphocytes/CD3+CD8-/IFNg+IL2+IL21+TNFa-	0.18	0.074	0.052	0.28	0.2	0.089
Specimen_001_Tube_003_010.fcs/Lymphocytes/CD3+CD8-/IFNg+IL2+IL21-TNFa+	2.46	1.89909	1.1	2.9	2.66912	5.79
Specimen_001_Tube_003_010.fcs/Lymphocytes/CD3+CD8-/IFNg+IL2+IL21-TNFa-	1.03	0.88	0.4591	1.54	1.05	0.4
Specimen_001_Tube_003_010.fcs/Lymphocytes/CD3+CD8-/IFNg+IL2-IL21+TNFa+	0.04771	-0.0151	0.0821	0.16	0.03682	0.12
Specimen_001_Tube_003_010.fcs/Lymphocytes/CD3+CD8-/IFNg+IL2-IL21+TNFa-	0.049	0.014	0.0551	0.14	0.029	0.054
Specimen_001_Tube_003_010.fcs/Lymphocytes/CD3+CD8-/IFNg+IL2-IL21-TNFa+	0.47	0.47	2.50929	3.94	0.75	1.54
Specimen_001_Tube_003_010.fcs/Lymphocytes/CD3+CD8-/IFNg+IL2-IL21-TNFa-	0.82541	0.71	1.8455	2.60792	1.13	2.62
Specimen_001_Tube_003_010.fcs/Lymphocytes/CD3+CD8-/IFNg-IL2+IL21+TNFa+	3.06312	1.20899	0.2655	5.00167	3.18	7.09268
Specimen_001_Tube_003_010.fcs/Lymphocytes/CD3+CD8-/IFNg-IL2+IL21+TNFa-	0.75885	0.68	0.1155	1.832	0.96882	0.55634
Specimen_001_Tube_003_010.fcs/Lymphocytes/CD3+CD8-/IFNg-IL2+IL21-TNFa+	24.8931	13.5982	6.126	15.3953	20	36.1963
Specimen_001_Tube_003_010.fcs/Lymphocytes/CD3+CD8-/IFNg-IL2+IL21-TNFa-	22.513	38.285	8.36	23.55	27.28	15.12
Specimen_001_Tube_003_010.fcs/Lymphocytes/CD3+CD8-/IFNg-IL2-IL21+TNFa+	0.11885	-0.157	0.011	0.21	0.13528	0.189
Specimen_001_Tube_003_010.fcs/Lymphocytes/CD3+CD8-/IFNg-IL2-IL21+TNFa-	0.109	-0.017	-0.241	-1.17	-0.16	0.085
Specimen_001_Tube_003_010.fcs/Lymphocytes/CD3+CD8-/IFNg-IL2-IL21-TNFa+	10.885	4.4	4.743	5.9	7.897	8.37268
Specimen_001_Tube_003_010.fcs/Lymphocytes/CD3+CD8-/IFNg-IL2-IL21-TNFa-	31.5877	37.6198	74.3969	36.5231	33.654	20.125
Sum of rows 4-18	68.4123	62.3802	25.6031	63.4769	66.346	79.875
CD3+CD8- (Cohort 1): PMA/Ionomycin Stimulation	(Donor a)	(Donor b)	(Donor c)	(Donor d)	(Donor e)	(Donor f)
Specimen_001_Tube_003_010.fcs/Lymphocytes/CD3+CD8-/IFNg+IL2+IL21+TNFa+	1.24	0.34	0.47865	0.3383	0.899103	0.4
Specimen_001_Tube_003_010.fcs/Lymphocytes/CD3+CD8-/IFNg+IL2+IL21+TNFa-	0.21	0.022	0.083	0.066	0.25	0.26
Specimen_001_Tube_003_010.fcs/Lymphocytes/CD3+CD8-/IFNg+IL2+IL21-TNFa+	5.90692	4.38786	2.61	2.25	2.13	1.08
Specimen_001_Tube_003_010.fcs/Lymphocytes/CD3+CD8-/IFNg+IL2+IL21-TNFa-	0.88	0.61	0.77	0.5583	1.57	1.63
Specimen_001_Tube_003_010.fcs/Lymphocytes/CD3+CD8-/IFNg+IL2-IL21+TNFa+	0.091	0.074	0.05365	0.02776	0.03924	0.018121
Specimen_001_Tube_003_010.fcs/Lymphocytes/CD3+CD8-/IFNg+IL2-IL21+TNFa-	0.065	0.054	0.038	0.027	0.052	0.037
Specimen_001_Tube_003_010.fcs/Lymphocytes/CD3+CD8-/IFNg+IL2-IL21-TNFa+	4.075	5.4	3.55	2.21	0.7	0.7
Specimen_001_Tube_003_010.fcs/Lymphocytes/CD3+CD8-/IFNg+IL2-IL21-TNFa-	1.28383	6.23	1.63	1.77	2.59841	1.64
Specimen_001_Tube_003_010.fcs/Lymphocytes/CD3+CD8-/IFNg-IL2+IL21+TNFa+	4.08075	1.38799	2.1773	1.67	3.01731	1.0684
Specimen_001_Tube_003_010.fcs/Lymphocytes/CD3+CD8-/IFNg-IL2+IL21+TNFa-	1.045	0.12799	0.53	0.259151	1.2791	0.8984
Specimen_001_Tube_003_010.fcs/Lymphocytes/CD3+CD8-/IFNg-IL2+IL21-TNFa+	18.665	26.69	14.5933	23.0958	13.6937	4.45038
Specimen_001_Tube_003_010.fcs/Lymphocytes/CD3+CD8-/IFNg-IL2+IL21-TNFa-	18.14	16.54	15.638	17.22	25.916	27.42
Specimen_001_Tube_003_010.fcs/Lymphocytes/CD3+CD8-/IFNg-IL2-IL21+TNFa+	0.2	0.004	0.154	0.112	-0.01	0.015
Specimen_001_Tube_003_010.fcs/Lymphocytes/CD3+CD8-/IFNg-IL2-IL21+TNFa-	0.2	-0.108	0.08	-0.03	0.286	0.113
Specimen_001_Tube_003_010.fcs/Lymphocytes/CD3+CD8-/IFNg-IL2-IL21-TNFa+	6.693	10.354	8.072	11.1932	5.526	1.34209
Specimen_001_Tube_003_010.fcs/Lymphocytes/CD3+CD8-/IFNg-IL2-IL21-TNFa-	37.2245	27.8862	49.5421	39.2326	42.0531	58.9276
Sum of rows 27-41	62.7755	72.1138	50.4579	60.7674	57.9469	41.0724
Healthy controls (CD3+CD8-): PMA/Ionomycin Stimulation	Donor 1	Donor 2	Donor 3	Donor 4	Donor 5	Donor 6	Donor 7	Donor 8	Donor 9	Donor 10	Donor 11
Specimen_001_Tube_003_010.fcs/Lymphocytes/CD3+CD8-/IFNg+IL2+IL21+TNFa+	0.84737	0.45	0.9385	0.95416	0.52811	0.21	0.22844	0.37	0.37	0.55	0.35872
Specimen_001_Tube_003_010.fcs/Lymphocytes/CD3+CD8-/IFNg+IL2+IL21+TNFa-	0.12	0.16	0.22	0.066	0.13	0.059	0.037	0.097	0.075	0.065	0.061
Specimen_001_Tube_003_010.fcs/Lymphocytes/CD3+CD8-/IFNg+IL2+IL21-TNFa+	8.66868	2.79	6.59	7.21876	4.76	1.41956	4.69844	2.07	2.34	4.12	1.65
Specimen_001_Tube_003_010.fcs/Lymphocytes/CD3+CD8-/IFNg+IL2+IL21-TNFa-	1.3	1.08	1.28	1.27	1.97	0.78	0.70844	1.03	1.26886	0.88	0.74
Specimen_001_Tube_003_010.fcs/Lymphocytes/CD3+CD8-/IFNg+IL2-IL21+TNFa+	0.01368	0.04772	0.11551	0.052	0.04132	0.013565	0.01121	0.022205	0.02273	0.012	0.02117
Specimen_001_Tube_003_010.fcs/Lymphocytes/CD3+CD8-/IFNg+IL2-IL21+TNFa-	0.019	0.046	0.1185	0.019	0.02283	0.01044	0.01621	0.022205	0.00991	0.013	0.01808
Specimen_001_Tube_003_010.fcs/Lymphocytes/CD3+CD8-/IFNg+IL2-IL21-TNFa+	3.33868	6.71887	5.41	3.36	5.33905	2.82	5.10688	0.96874	2.66	1.44	1.82658
Specimen_001_Tube_003_010.fcs/Lymphocytes/CD3+CD8-/IFNg+IL2-IL21-TNFa-	1.01079	2.80886	2.14	2.06	2.51883	1.10826	2.81106	1.77841	2.62	0.74	2.14943
Specimen_001_Tube_003_010.fcs/Lymphocytes/CD3+CD8-/IFNg-IL2+IL21+TNFa+	1.80079	1.08772	2.10709	1.93854	1.52622	0.57944	1.13642	1.41	1.71886	2.55892	1.74829
Specimen_001_Tube_003_010.fcs/Lymphocytes/CD3+CD8-/IFNg-IL2+IL21+TNFa-	0.30737	0.39662	0.6485	0.25416	0.51766	0.2	0.18688	0.57682	0.58773	0.42	0.31886
Specimen_001_Tube_003_010.fcs/Lymphocytes/CD3+CD8-/IFNg-IL2+IL21-TNFa+	25.3908	10.8966	16.7925	13.6927	15.3977	20.9996	22.42	16.2992	13.4	25.0968	16.9977
Specimen_001_Tube_003_010.fcs/Lymphocytes/CD3+CD8-/IFNg-IL2+IL21-TNFa-	28.942	18.885	25.151	16.211	23.576	22.47	14.64	28.99	20.928	27.672	23.735
Specimen_001_Tube_003_010.fcs/Lymphocytes/CD3+CD8-/IFNg-IL2-IL21+TNFa+	0.039	0.04216	0.17	0.1	0.06049	0.01908	0.04564	0.054369	0.07486	0.096	0.07272
Specimen_001_Tube_003_010.fcs/Lymphocytes/CD3+CD8-/IFNg-IL2-IL21+TNFa-	0.02674	0.05316	0.115	0.054	0.056	0.019	-0.098	0.032	-0.05	0.065	0.056
Specimen_001_Tube_003_010.fcs/Lymphocytes/CD3+CD8-/IFNg-IL2-IL21-TNFa+	4.914	5.193	4.598	7.07255	4.746	10.0935	6.63	6.29306	4.64176	8.51026	8.422
Specimen_001_Tube_003_010.fcs/Lymphocytes/CD3+CD8-/IFNg-IL2-IL21-TNFa-	23.2611	49.3443	33.6054	45.6771	38.8098	39.1986	41.4214	39.986	49.3323	27.7611	41.8244
Sum of rows 53-67	76.7389	50.6557	66.3946	54.3229	61.1902	60.8014	58.5786	60.014	50.6677	72.2389	58.1756

## Sheet: Sheet3
CD3neg (Cohort 2):PMA/Ionomycin Stimulation	(Donor l)	(Donor k)	(Donor j)	(Donor i)	(Donor g)	(Donor h)
Specimen_001_Tube_003_010.fcs/Lymphocytes/CD3-/IFNg+IL2+IL21+TNF+	0	0	0	0.00589	0.00231	0
Specimen_001_Tube_003_010.fcs/Lymphocytes/CD3-/IFNg+IL2+IL21+TNF-	-0.00142	0	0	0	0	0.00401
Specimen_001_Tube_003_010.fcs/Lymphocytes/CD3-/IFNg+IL2+IL21-TNF+	0.00833	0.057	0	0.24	0.25	0.08
Specimen_001_Tube_003_010.fcs/Lymphocytes/CD3-/IFNg+IL2+IL21-TNF-	0.00833	0.011	0.00319	0.044	0.055	0.028
Specimen_001_Tube_003_010.fcs/Lymphocytes/CD3-/IFNg+IL2-IL21+TNF+	0	0	0	0.097	0.00231	0.00401
Specimen_001_Tube_003_010.fcs/Lymphocytes/CD3-/IFNg+IL2-IL21+TNF-	0.00066	0.00191	-4e-05	0.11	0.023	0.00401
Specimen_001_Tube_003_010.fcs/Lymphocytes/CD3-/IFNg+IL2-IL21-TNF+	1.03146	3.59838	0.05736	3.8	10.1	3.87
Specimen_001_Tube_003_010.fcs/Lymphocytes/CD3-/IFNg+IL2-IL21-TNF-	5.906	5.017	0.504	5.265	17.1948	5.071
Specimen_001_Tube_003_010.fcs/Lymphocytes/CD3-/IFNg-IL2+IL21+TNF+	0	0	-4e-05	0.018	0	0.012
Specimen_001_Tube_003_010.fcs/Lymphocytes/CD3-/IFNg-IL2+IL21+TNF-	-0.00142	0	-0.00663	-0.04	0.00692	0.016
Specimen_001_Tube_003_010.fcs/Lymphocytes/CD3-/IFNg-IL2+IL21-TNF+	0.29	0.15	0.175	0.28679	0.19	0.39
Specimen_001_Tube_003_010.fcs/Lymphocytes/CD3-/IFNg-IL2+IL21-TNF-	0.275	0.083	0.23	0.08	0.25	0.43
Specimen_001_Tube_003_010.fcs/Lymphocytes/CD3-/IFNg-IL2-IL21+TNF+	0.00483	-0.03027	-0.01643	0.19124	0.0134	0.09219
Specimen_001_Tube_003_010.fcs/Lymphocytes/CD3-/IFNg-IL2-IL21+TNF-	0.029	-0.046	-0.65	-0.93	0.01	0.13
Specimen_001_Tube_003_010.fcs/Lymphocytes/CD3-/IFNg-IL2-IL21-TNF+	2.239	9.107	0.543	2.602	1.63508	9.074
Specimen_001_Tube_003_010.fcs/Lymphocytes/CD3-/IFNg-IL2-IL21-TNF-	90.2102	82.051	99.1606	88.2301	70.2672	80.7948
Sum of rows 4-18	9.78977	17.949	0.83941	11.7699	29.7328	19.2052
CD3neg (Cohort 1):PMA/Ionomycin Stimulation	(Donor a)	(Donor b)	(Donor c)	(Donor d)	(Donor e)	(Donor f)
Specimen_001_Tube_003_010.fcs/Lymphocytes/CD3-/IFNg+IL2+IL21+TNF+	0	0	0	0	0	0
Specimen_001_Tube_003_010.fcs/Lymphocytes/CD3-/IFNg+IL2+IL21+TNF-	0	0	0	0	0	0
Specimen_001_Tube_003_010.fcs/Lymphocytes/CD3-/IFNg+IL2+IL21-TNF+	0.029	0.044	0.011	0.00782	0.21	0.021
Specimen_001_Tube_003_010.fcs/Lymphocytes/CD3-/IFNg+IL2+IL21-TNF-	0.021	0.01	0.00711	-0.01039	0.038	0.012
Specimen_001_Tube_003_010.fcs/Lymphocytes/CD3-/IFNg+IL2-IL21+TNF+	0.00415	-0.00229	0.00178	0	-0.00251	0
Specimen_001_Tube_003_010.fcs/Lymphocytes/CD3-/IFNg+IL2-IL21+TNF-	0	0.00261	0.00534	0	0.01049	0.0021
Specimen_001_Tube_003_010.fcs/Lymphocytes/CD3-/IFNg+IL2-IL21-TNF+	2.22085	4.01771	0.59823	0.33817	4.48	1.78
Specimen_001_Tube_003_010.fcs/Lymphocytes/CD3-/IFNg+IL2-IL21-TNF-	4.166	4.754	2.629	1.296	2.964	6.181
Specimen_001_Tube_003_010.fcs/Lymphocytes/CD3-/IFNg-IL2+IL21+TNF+	0	0	0	0.00261	0.00632	0
Specimen_001_Tube_003_010.fcs/Lymphocytes/CD3-/IFNg-IL2+IL21+TNF-	-0.00474	0.01142	6e-05	0	0.01049	0.0021
Specimen_001_Tube_003_010.fcs/Lymphocytes/CD3-/IFNg-IL2+IL21-TNF+	0.14052	0.25	0.19	0.28	0.39	0.13
Specimen_001_Tube_003_010.fcs/Lymphocytes/CD3-/IFNg-IL2+IL21-TNF-	0.08	0.22	0.12	-0.15	0.48	0.02
Specimen_001_Tube_003_010.fcs/Lymphocytes/CD3-/IFNg-IL2-IL21+TNF+	0.00831	-0.017	0.00179	0.023	-0.048	0.00741
Specimen_001_Tube_003_010.fcs/Lymphocytes/CD3-/IFNg-IL2-IL21+TNF-	0.035	-0.16	0.01	-0.018	0.17	0.05
Specimen_001_Tube_003_010.fcs/Lymphocytes/CD3-/IFNg-IL2-IL21-TNF+	1.57	4.833	1.587	1.263	4.868	1.38195
Specimen_001_Tube_003_010.fcs/Lymphocytes/CD3-/IFNg-IL2-IL21-TNF-	91.7299	86.0366	94.8387	96.9678	86.4232	90.4124
Sum of rows 27-41	8.27009	13.9634	5.16131	3.03221	13.5768	9.58756
Healthy controls (CD3neg):PMA/Ionomycin Stimulation	Donor 1	Donor 2	Donor 3	Donor 4	Donor 5	Donor 6	Donor 7	Donor 8	Donor 9	Donor 10	Donor 11
Specimen_001_Tube_003_010.fcs/Lymphocytes/CD3-/IFNg+IL2+IL21+TNFa+	0	0	0	0	0	0	0.00119	0	0.00117	-0.00324	-0.000951
Specimen_001_Tube_003_010.fcs/Lymphocytes/CD3-/IFNg+IL2+IL21+TNFa-	0	-0.00135	0	0	0	0	0	0	0	0	0
Specimen_001_Tube_003_010.fcs/Lymphocytes/CD3-/IFNg+IL2+IL21-TNFa+	0.055	0.1	0.022	0.086	0.02	0.031551	0.04663	0.033	0.042	0.12	0.031
Specimen_001_Tube_003_010.fcs/Lymphocytes/CD3-/IFNg+IL2+IL21-TNFa-	-0.00018	0.025	0.04197	0.029	0.00983	0.00729	-0.004	0.01	0.01861	0.015	0.023049
Specimen_001_Tube_003_010.fcs/Lymphocytes/CD3-/IFNg+IL2-IL21+TNFa+	0	0	0	0	0	0	0.00238	0.00167	-0.00139	-0.00193	3e-05
Specimen_001_Tube_003_010.fcs/Lymphocytes/CD3-/IFNg+IL2-IL21+TNFa-	0	-0.00135	0.00279	-0.00326	0.00198	-0.000898	0.00065	0	-0.01767	0	0.00125
Specimen_001_Tube_003_010.fcs/Lymphocytes/CD3-/IFNg+IL2-IL21-TNFa+	3.53627	6.85458	3.10467	7.57511	3.52	3.015	5.593	2.64	2.73861	15.5	6.14144
Specimen_001_Tube_003_010.fcs/Lymphocytes/CD3-/IFNg+IL2-IL21-TNFa-	6.627	9.788	9.226	8.404	6.259	8.31	9.318	3.281	4.849	12.289	11.28
Specimen_001_Tube_003_010.fcs/Lymphocytes/CD3-/IFNg-IL2+IL21+TNFa+	0	0	0.00279	-0.00273	0	0.000542	0	0	0.00117	0	0.00125
Specimen_001_Tube_003_010.fcs/Lymphocytes/CD3-/IFNg-IL2+IL21+TNFa-	0	0	0	0	0	-0.000688	-0.00173	-0.00264	0.00289	0	0
Specimen_001_Tube_003_010.fcs/Lymphocytes/CD3-/IFNg-IL2+IL21-TNFa+	0.16627	0.19	0.27393	0.32727	0.12841	0.077	0.11863	0.32	0.26	0.46	0.15878
Specimen_001_Tube_003_010.fcs/Lymphocytes/CD3-/IFNg-IL2+IL21-TNFa-	0.195	0.33323	0.261	0.21	0.174	0.236	0.05	0.22	0.26	0.411	0.12
Specimen_001_Tube_003_010.fcs/Lymphocytes/CD3-/IFNg-IL2-IL21+TNFa+	-0.00018	-8e-05	-0.00303	0.01027	0.00594	0.00108	0.00357	0.00667	0.043	0.0057	0
Specimen_001_Tube_003_010.fcs/Lymphocytes/CD3-/IFNg-IL2-IL21+TNFa-	-0.01649	0.042	-0.031	0.025	-0.001	-0.003	-0.057	-0.023	-0.12	0	-0.014
Specimen_001_Tube_003_010.fcs/Lymphocytes/CD3-/IFNg-IL2-IL21-TNFa+	3.623	1.933	5.46393	11.289	3.153	2.13	0.692	5.772	3.579	7.0519	6.209
Specimen_001_Tube_003_010.fcs/Lymphocytes/CD3-/IFNg-IL2-IL21-TNFa-	85.8143	80.737	81.635	72.0503	86.7288	86.1961	84.2367	87.7413	88.3436	64.1526	76.0492
Sum of rows 53-67	14.1857	19.263	18.365	27.9497	13.2712	13.8039	15.7633	12.2587	11.6564	35.8474	23.9508

## Sheet: Sheet 4
	Gag PTE Pool specific responses (% of gated CD8+ T cells)
	IFNg+TNFa+		IFNg+TNFa-			CD107a+
	Cohort-1	Cohort-2	Cohort-1	Cohort-2		Cohort-1	Cohort-2
	0	0.03	0	0.12		0	0.09
	0	0.23	0	0.36		0.07	1.44
	0	0.01	0	0.09		0.03	0.16
	0	0.02	0	0.3		0	0.31
	0	0.02	0	0.02		0	0.05
	0	0	0	0		0	0
